# Supplementary material for: Association of electronic learning devices and online learning properties with work-related musculoskeletal disorders (WMSDs): A cross-sectional study among Thai undergraduate students
Source: PLoS One. 2023 Oct 30;18(10):e0291597. doi: 10.1371/journal.pone.0291597 (PMC10615310; doi:10.1371/journal.pone.0291597)
Supplement: S1 Data — (XLSX) [file pone.0291597.s001.xlsx]

## Sheet: Sheet1
ID	Starttime	Commletiontime	age	agegr	sex	yearstue	month	haonline	weight	height	injury	surgery	online164	online264	online364	online165	sitting	prolongsi	mostuse	space	lighting	chair	desk	bending	DASS1	DASS2	DASS3	DASS4	DASS5	DASS6	DASS7	DASS8	DASS9	DASS10	DASS11	DASS12	DASS13	DASS14	DASS15	DASS16	DASS17	DASS18	DASS19	DASS20	DASS21	7pain2N	7level	neck7	should7
154	44715.4	44715.4	20	20+	0	2	0	1	39	160	0	0	1	1	4	1	8	1	3	1	1	3	1	1	1	0	0	0	0	0	1	0	0	0	0	0	0	0	0	0	0	0	0	0	0	1	3	0	0
160	44715.4	44715.4	20	20+	0	2	0	1	57	164	0	0	1	1	4	1	8	1	3	1	0	3	1	1	1	0	1	0	0	0	1	1	0	0	0	1	0	0	0	0	0	1	0	0	0	1	3	1	0
419	44655.6	44655.6	21	20+	0	2	0	1	49	159	0	0	2	1	1	4	8	1	2	1	0	3	0	1	0	0	0	2	0	0	1	0	0	0	0	1	0	0	0	0	0	0	0	0	0	1	5	0	0
48	44654.6	44654.6	19	18-19	0	1	0	1	58	156	0	0	2	2	1	4	8	1	2	0	1	2	0	1	2	2	0	1	0	0	0	0	0	0	0	0	0	0	0	0	0	0	0	0	0	1	5	1	1
352	44655.6	44655.6	21	20+	0	2	0	1	48	155	0	0	1	1	1	4	6	1	2	0	0	2	0	1	1	1	1	0	0	0	0	1	1	0	1	1	1	0	1	1	0	0	0	1	0	1	3	1	1
1837	44678.6	44678.6	21	20+	1	2	0	1	56	172	0	0	1	1	1	4	12	1	4	1	0	3	2	1	1	2	1	1	0	1	1	2	2	0	1	2	1	0	1	0	0	2	0	1	0	1	5	1	1
1480	44662.7	44662.7	20	20+	0	2	0	1	42	152	0	0	2	1	0	4	8	1	4	0	0	6	2	1	1	1	1	0	0	1	1	1	1	0	1	1	0	0	0	0	0	0	0	1	0	1	2	0	1
1485	44662.7	44662.7	20	20+	0	2	0	1	55	165	0	0	2	1	0	4	8	1	4	0	0	6	2	1	0	1	0	0	0	1	1	0	1	0	0	0	0	0	0	0	0	1	0	0	0	1	4	1	1
609	44656.7	44656.8	22	20+	0	4	0	1	65	160	0	0	1	1	1	1	7	1	4	1	0	6	2	1	0	0	0	0	0	0	0	0	1	0	0	0	0	0	0	1	0	1	0	0	0	1	4	1	0
798	44738.8	44738.9	20	20+	0	1	0	1	69	164	0	0	2	1	4	4	12	1	4	2	1	6	2	1	0	1	0	0	0	0	0	0	0	0	0	0	0	0	0	0	0	0	0	0	0	1	7	1	1
1513	44663	44663	20	20+	0	2	0	1	60	158	0	0	1	1	1	1	5	1	4	1	0	3	2	0	2	1	1	0	0	0	0	0	2	3	0	1	0	1	0	1	0	0	0	0	0	1	3	1	1
2621	44720.4	44720.4	20	20+	0	3	0	1	43	155	0	0	1	1	0	4	6	0	4	0	0	6	1	0	0	0	0	0	0	0	0	0	0	0	0	0	0	0	0	0	0	0	0	0	0	1	6	1	0
2541	44703.7	44703.7	19	18-19	0	2	0	1	39	153	0	0	1	1	2	4	8	1	4	0	0	0	2	0	2	3	2	2	2	2	1	2	1	0	1	1	0	0	1	1	1	3	2	0	1	1	4	1	1
1090	44663.7	44663.8	19	18-19	0	1	0	1	58	156	0	0	2	2	2	4	13	1	4	2	0	0	2	1	1	2	1	1	1	1	0	1	1	1	1	1	1	1	1	2	1	1	0	2	1	1	3	1	1
2215	44684.7	44684.7	19	18-19	0	1	0	1	55	168	0	0	2	1	1	4	6	0	4	0	0	0	2	1	2	1	1	1	0	1	0	0	1	0	0	2	1	0	0	1	0	1	0	0	0	1	5	1	1
766	44659.4	44659.4	22	20+	0	4	0	1	55	157	2	0	2	2	1	2	16	1	4	1	0	6	2	1	1	0	1	0	0	0	1	1	1	1	0	0	0	1	0	0	0	0	0	0	0	1	4	0	1
210	44654.8	44654.8	23	20+	0	4	0	1	84	168	1	1	2	0	4	4	10	1	4	2	0	6	2	1	2	1	2	1	0	0	1	1	2	1	1	1	2	0	1	1	1	1	1	1	1	1	5	1	1
578	44655.9	44656	20	20+	0	1	0	1	58	158	1	1	2	2	2	2	6	1	4	1	1	6	2	1	1	2	2	0	3	0	0	3	3	3	3	3	3	3	3	3	3	3	3	3	3	1	8	1	1
1174	44664.8	44664.9	19	18-19	0	1	0	1	45.5	161	1	1	2	2	2	4	7	1	4	2	1	6	2	1	2	2	2	1	1	1	2	2	1	3	2	2	3	1	1	2	3	3	1	2	3	1	7	1	1
249	44655.8	44655.8	19	18-19	0	1	0	1	49	162	1	1	1	1	1	4	8	1	4	0	0	6	2	1	2	1	2	1	1	1	1	1	1	1	1	1	2	1	1	2	1	1	1	0	1	1	7	1	1
1297	44676.7	44676.7	21	20+	0	4	0	1	56	165	1	0	2	0	2	4	6	1	4	1	0	6	2	0	0	0	0	0	0	0	0	0	0	0	0	0	0	0	0	0	0	0	0	0	0	1	7	0	0
2624	44720.4	44720.4	22	20+	0	4	0	1	44	160	1	0	1	0	0	4	6	1	4	1	0	6	2	1	0	0	0	0	0	0	1	2	0	0	0	1	1	0	0	0	0	2	0	0	0	1	3	1	0
974	44661	44661	21	20+	0	2	0	1	64	165	1	0	2	1	0	4	6	1	4	1	0	6	2	0	1	0	0	0	0	1	0	1	1	1	2	1	1	2	1	1	1	2	1	0	0	1	4	0	0
2049	44680.5	44680.5	20	20+	0	2	0	1	46	165	1	0	2	1	1	4	5	1	4	2	1	6	2	1	1	0	2	3	2	1	1	2	2	0	2	1	1	1	1	0	0	1	3	2	0	1	5	1	1
2709	44735.7	44735.7	20	20+	0	3	0	1	47	155	1	0	2	2	2	4	6	1	4	0	0	6	2	1	2	3	2	2	0	2	1	3	2	0	3	3	3	2	3	1	3	3	2	2	3	1	6	1	1
415	44655.9	44655.9	20	20+	0	2	0	1	61	161	1	0	1	1	0	1	10	1	4	2	0	6	2	1	1	1	0	0	0	0	0	0	0	0	0	1	0	1	0	1	0	1	0	0	0	1	6	1	0
166	44654.6	44654.6	18	18-19	1	1	0	1	67	175	1	0	2	2	1	2	10	1	4	0	1	6	2	0	1	0	2	2	1	2	2	1	1	2	2	2	2	1	2	2	2	3	1	2	2	1	7	1	1
106	44654.6	44654.6	19	18-19	0	1	0	1	41	163	1	0	2	2	1	4	5	1	4	2	0	6	2	1	2	3	0	0	0	0	0	1	1	0	1	1	0	0	0	1	0	1	1	0	0	1	5	0	0
243	44654.8	44654.8	23	20+	0	4	1	1	52	163	1	0	2	2	2	2	8	1	4	1	0	6	2	1	1	3	1	1	1	1	1	1	1	1	1	1	1	1	1	1	1	1	1	1	1	1	7	1	1
1257	44676.7	44676.7	19	18-19	0	1	0	1	46	158	1	0	1	1	2	4	5	1	4	0	0	6	2	1	0	0	0	0	0	0	1	1	0	0	0	0	0	0	0	0	0	0	0	0	0	1	4	0	1
1134	44663.8	44663.8	19	18-19	0	1	0	1	61	160	0	1	2	2	2	4	5	0	4	2	0	6	2	1	1	3	1	2	1	1	1	3	3	0	1	1	1	0	0	2	0	3	2	0	0	1	2	1	0
1521	44677.9	44677.9	19	18-19	0	1	0	1	63	170	0	1	2	1	4	2	6	0	4	0	0	6	2	0	1	2	1	1	0	1	1	1	1	1	1	1	1	1	1	2	1	1	1	1	1	1	3	0	0
274	44655.8	44655.8	21	20+	0	3	0	1	74	165	0	1	1	1	1	1	10	1	4	0	0	6	2	1	1	0	0	0	0	0	0	0	0	0	0	0	0	0	0	0	0	0	0	0	0	1	8	1	1
1636	44664.8	44664.9	20	20+	0	2	0	1	42	151	0	1	2	2	4	2	7	1	4	0	0	6	2	1	2	3	1	1	0	1	2	3	3	3	3	2	2	2	2	2	0	1	0	0	0	1	5	0	0
2061	44680.5	44680.5	21	20+	0	2	0	1	49	154	0	1	1	2	1	4	4	1	4	1	0	6	2	1	1	2	2	0	3	1	2	2	1	3	1	1	1	0	0	1	3	0	0	1	0	1	9	0	0
365	44655.6	44655.6	20	20+	0	2	0	1	58	144	0	0	2	2	2	0	6	1	4	0	0	6	2	1	0	0	0	0	0	0	0	0	0	0	0	0	0	0	0	0	0	0	0	0	0	1	3	0	0
913	44659.4	44659.4	20	20+	0	1	0	1	50	159	0	0	1	1	1	2	11	1	4	2	1	6	2	1	0	0	0	0	0	0	0	0	0	0	0	0	0	0	0	0	0	0	1	0	0	1	3	1	1
2071	44742.5	44742.5	20	20+	0	3	0	0	57	155	0	0	2	0	0	1	7	1	4	1	0	6	2	1	0	0	0	0	0	0	0	0	0	0	0	1	0	0	0	0	0	0	0	0	0	1	4	1	0
395	44655.6	44655.6	20	20+	0	2	0	0	53	155	0	0	0	2	1	1	9	1	4	1	0	6	2	0	0	0	0	2	0	0	0	0	0	0	0	0	0	0	0	0	0	0	0	0	0	1	5	1	1
390	44655.6	44655.6	21	20+	0	2	0	1	48	155	0	0	2	2	1	0	9	1	4	0	0	6	2	1	0	1	0	0	0	0	0	0	1	0	0	0	0	0	0	0	0	0	0	0	0	1	3	1	1
963	44660.9	44661	22	20+	0	3	0	1	70	153	0	0	2	1	1	4	8	1	4	1	0	6	2	1	0	1	0	0	0	0	0	2	1	0	0	0	0	0	0	0	0	0	3	0	0	1	2	1	0
245	44655.8	44655.8	22	20+	0	2	0	1	56	157	0	0	1	0	0	0	8	1	4	2	1	6	2	1	1	0	0	0	0	0	0	1	0	0	0	0	0	0	0	0	0	0	0	0	0	1	2	0	0
1223	44676.7	44676.7	22	20+	0	3	0	1	56	165	0	0	1	0	2	4	3	1	4	0	0	6	2	1	1	0	0	0	1	1	0	0	0	0	0	1	0	0	0	1	0	0	0	0	0	1	4	0	1
827	44660.4	44660.4	22	20+	0	4	0	1	50	156	0	0	2	1	1	0	7	1	4	0	0	6	2	1	1	1	0	0	0	0	0	1	1	1	1	1	1	0	0	0	0	0	0	0	0	1	1	0	0
638	44657.8	44657.8	23	20+	0	4	0	1	50	157	0	0	1	2	2	2	4	1	4	0	1	6	2	1	2	2	1	1	1	0	0	0	0	0	0	1	0	0	0	0	0	0	0	0	0	1	7	1	1
1319	44660.5	44660.5	23	20+	0	4	0	1	55	165	0	0	1	1	4	1	8	1	4	2	1	6	2	1	1	0	0	0	0	0	0	0	0	0	0	0	0	0	0	0	0	0	0	0	0	1	6	1	0
1681	44678.4	44678.4	21	20+	0	2	0	1	43	155	0	0	1	1	4	4	6	1	4	0	0	6	2	1	1	1	1	0	0	1	1	0	1	0	0	0	0	0	0	0	0	0	0	0	0	1	2	0	0
451	44655.9	44655.9	21	20+	0	3	0	0	58	150	0	0	2	2	0	4	6	1	4	0	0	6	2	1	0	3	0	0	0	1	1	1	2	1	1	1	2	0	1	1	1	1	1	1	1	1	2	0	1
1980	44679	44679	19	18-19	1	1	0	1	80	177	0	0	1	0	1	4	7	0	4	0	0	6	2	0	0	0	0	0	0	1	0	1	0	0	0	2	0	0	0	0	0	0	0	0	0	1	3	1	1
296	44655.8	44655.8	20	20+	0	2	0	0	46	156	0	0	1	1	0	4	6	1	4	2	1	6	2	0	1	2	0	0	0	1	0	1	0	0	0	0	1	0	0	1	0	1	0	1	0	1	4	1	1
425	44655.9	44655.9	21	20+	0	3	0	1	46	160	0	0	2	2	0	4	8	1	4	0	0	6	2	1	0	2	1	0	0	1	1	2	2	1	1	1	2	0	0	2	0	1	0	0	0	1	1	0	0
1660	44678.4	44678.4	23	20+	0	3	0	1	65	167	0	0	2	1	4	4	6	1	4	0	0	6	2	0	2	1	1	0	1	2	0	1	0	0	1	1	1	2	0	0	0	2	1	0	0	1	3	1	0
52	44652.7	44652.8	22	20+	0	4	0	1	65	170	0	0	2	1	4	4	8	0	4	1	0	6	2	1	1	2	2	0	0	0	2	1	1	1	1	1	0	1	1	1	0	0	0	1	0	1	4	0	1
186	44654.8	44654.8	22	20+	0	4	0	1	75	158	0	0	2	2	2	2	8	1	4	0	0	6	2	1	1	1	0	0	0	0	0	1	1	0	1	1	0	0	0	0	0	1	0	0	0	1	3	0	0
1825	44666.7	44666.7	21	20+	0	3	0	1	45	152	0	0	2	2	1	4	12	1	4	0	0	6	2	1	0	0	1	0	0	0	0	0	0	0	0	0	0	0	0	0	0	0	0	0	0	1	3	0	0
562	44738.8	44738.8	20	20+	0	1	0	1	90	165	0	0	2	1	4	4	5	1	4	1	0	6	2	1	1	3	0	1	0	0	0	0	1	1	0	0	0	0	0	1	0	1	2	3	0	1	3	0	0
40	44652.7	44652.7	22	20+	0	4	0	1	45	158	0	0	2	1	4	4	10	1	4	2	0	6	2	0	1	1	0	0	0	0	1	1	0	0	0	0	0	0	0	0	0	1	0	0	0	1	2	1	0
353	44655.9	44655.9	23	20+	0	4	0	1	50	162	0	0	1	1	0	0	4	1	4	0	0	6	2	1	1	1	0	1	0	0	0	1	1	0	1	1	0	0	1	0	0	0	1	1	0	1	3	0	0
1058	44659.7	44659.7	22	20+	0	4	0	1	60	155	0	0	1	1	2	2	8	1	4	1	1	6	2	1	1	0	0	1	0	1	0	1	0	0	0	0	0	0	0	0	0	0	0	0	0	1	5	1	1
1964	44678.9	44678.9	20	20+	0	2	0	1	56	163	0	0	2	2	2	4	2	0	4	0	0	6	2	0	1	0	1	0	1	1	0	2	2	2	1	2	2	1	1	1	1	2	1	0	1	1	7	0	0
139	44655.8	44655.8	21	20+	0	3	0	1	80	170	0	0	1	1	1	1	6	1	4	2	0	6	2	1	1	1	1	1	1	1	0	2	1	1	1	1	1	1	1	1	1	1	1	1	1	1	4	0	1
760	44658.7	44658.7	20	20+	0	2	0	1	66	170	0	0	2	1	4	4	3	0	4	2	1	6	2	1	1	2	1	1	1	1	1	1	1	0	0	1	1	1	0	1	0	1	1	1	0	1	4	0	0
530	44738.7	44738.8	20	20+	0	2	0	1	56	155	0	0	2	1	4	4	8	1	4	1	1	6	2	1	1	2	0	1	0	0	1	1	1	1	0	0	1	0	0	1	1	0	0	0	0	1	5	1	0
1987	44679.3	44679.3	22	20+	0	4	0	1	47	160	0	0	2	2	0	2	8	1	4	0	0	6	2	1	1	1	0	0	0	0	0	1	0	0	0	0	0	0	0	0	0	0	0	0	0	1	5	1	1
1877	44667	44667	22	20+	0	3	0	1	58	155	0	0	2	1	4	4	8	1	4	2	0	6	2	1	2	1	1	0	0	0	0	1	1	1	1	1	1	1	1	1	0	1	1	0	0	1	6	1	1
1175	44659.8	44659.8	21	20+	0	3	0	0	72	160	0	0	2	2	0	4	9	1	4	1	0	6	2	1	1	0	3	0	0	1	2	3	1	0	2	1	2	1	1	1	1	1	0	1	0	1	7	1	1
870	44660.9	44660.9	20	20+	0	3	0	1	53	162	0	0	0	0	1	1	15	1	4	1	1	6	2	1	3	2	2	2	2	2	2	3	3	2	2	2	3	3	3	3	1	3	3	3	1	1	7	1	1
1147	44659.8	44659.8	19	18-19	0	1	0	1	48	165	0	0	2	2	4	4	10	1	4	0	0	6	2	1	3	0	3	1	0	2	2	3	2	3	3	3	3	1	1	3	3	1	0	2	3	1	8	1	1
168	44655.8	44655.8	20	20+	0	1	0	0	70	155	0	0	1	0	0	0	7	1	4	1	1	6	2	1	3	3	2	1	1	2	1	3	2	3	2	3	3	2	2	3	2	3	2	3	2	1	7	1	1
76	44657.8	44657.8	23	20+	0	4	0	1	48	162	0	0	1	1	4	4	8	1	4	0	0	6	2	1	1	3	1	1	0	1	3	2	2	1	1	1	1	2	2	2	0	3	2	2	0	1	6	1	1
1720	44666.5	44666.5	21	20+	0	3	0	1	45	165	0	0	2	2	0	4	8	1	4	0	0	6	2	0	1	0	0	0	0	0	0	0	1	0	0	1	0	0	0	0	0	0	0	0	0	1	6	1	1
276	44655.8	44655.8	21	20+	0	3	0	1	48	158	0	0	1	1	1	0	10	1	4	1	0	6	2	1	3	0	1	0	0	0	0	0	1	0	0	2	0	0	0	0	0	0	0	0	0	1	4	1	1
722	44657.8	44657.9	22	20+	0	4	0	1	43	150	0	0	1	2	1	0	6	1	4	1	0	6	2	1	1	0	1	0	0	0	0	0	0	0	0	0	0	0	0	0	0	0	0	0	0	1	6	1	1
497	44656.6	44656.6	19	18-19	0	1	0	1	46	154	0	0	2	1	2	4	2	0	4	1	0	6	2	0	2	1	1	0	0	1	0	1	1	0	1	1	1	0	0	0	0	1	0	0	0	1	4	1	1
1017	44659.6	44659.6	19	18-19	0	1	1	1	52	157	0	0	2	1	1	2	16	1	4	0	1	6	2	1	2	1	1	1	0	0	1	1	1	1	1	1	1	1	1	1	1	0	1	0	0	1	5	1	1
657	44657.8	44657.8	22	20+	0	4	0	1	51	157	0	0	1	1	1	1	8	1	4	1	0	6	2	1	0	1	1	1	0	0	0	0	1	1	0	0	0	1	1	1	1	1	1	1	1	1	8	1	1
309	44715.6	44715.6	20	20+	1	2	0	1	49	165	0	0	2	2	4	4	8	1	4	2	0	6	2	0	1	2	1	0	0	0	0	0	0	1	0	1	1	0	0	1	1	0	0	0	0	1	5	1	1
845	44660.9	44660.9	21	20+	0	3	0	1	52	157	0	0	2	1	2	2	8	1	4	1	0	6	2	1	1	2	3	0	0	3	0	3	3	0	1	2	2	1	1	0	0	1	1	0	0	1	5	1	1
820	44658.9	44658.9	19	18-19	0	1	0	1	68	156	0	0	2	1	4	4	3	1	4	1	0	6	2	1	1	2	1	1	0	2	2	2	2	0	1	1	1	0	1	1	0	1	3	0	0	1	5	1	1
1477	44662.7	44662.7	20	20+	0	2	0	1	72	164	0	0	2	1	1	4	9	1	4	1	0	6	2	1	0	1	0	0	0	0	1	0	0	0	0	0	0	1	0	0	0	0	0	0	0	1	2	1	0
622	44738.8	44738.8	19	18-19	0	1	0	1	43	155	0	0	1	1	4	4	8	1	4	0	0	6	2	1	0	1	0	0	0	0	0	1	1	1	1	1	0	0	0	1	0	0	0	0	0	1	6	0	1
606	44656	44656	21	20+	0	2	0	1	49	153	0	0	2	2	2	2	4	1	4	2	0	6	2	1	1	1	1	0	0	0	0	1	1	1	1	0	0	1	0	1	1	2	0	0	1	1	6	1	1
1100	44659.8	44659.8	18	18-19	0	1	0	1	46	154	0	0	2	2	4	4	5	1	4	2	1	6	2	1	3	2	2	1	1	0	0	2	1	2	2	2	2	1	2	2	1	3	1	2	1	1	7	0	1
1140	44663.8	44663.8	18	18-19	0	1	0	1	56	170	0	0	2	2	2	2	9	1	4	1	0	6	2	1	1	2	2	1	0	1	1	2	2	2	2	2	1	2	1	1	1	2	1	1	1	1	5	0	1
2076	44680.5	44680.5	20	20+	0	2	0	1	50	155	0	0	2	2	2	4	5	1	4	1	0	6	2	1	1	1	1	0	1	1	0	1	1	1	1	1	1	0	1	1	0	0	0	0	0	1	5	1	1
513	44655.9	44655.9	21	20+	0	3	0	1	46	158	0	0	2	2	2	2	6	1	4	0	0	6	2	1	2	3	2	0	0	1	1	2	2	3	0	2	3	2	0	1	2	1	0	1	2	1	4	0	1
1662	44678.4	44678.4	21	20+	0	3	0	1	83	164	0	0	2	2	1	1	7	1	4	0	0	6	2	1	2	1	1	1	1	1	0	3	3	2	1	2	2	1	2	2	0	2	1	0	0	1	5	1	1
1051	44661.9	44662.3	22	20+	0	3	0	1	49	156	0	0	2	1	1	4	10	1	4	0	0	6	2	1	1	2	1	1	1	1	2	2	1	1	1	1	0	1	1	0	1	0	0	0	1	1	3	0	1
1780	44666.6	44666.6	20	20+	0	2	0	1	65	165	0	0	2	2	0	4	8	1	4	0	0	6	2	1	1	2	0	0	0	0	1	1	1	1	1	1	1	1	0	1	1	1	0	0	1	1	6	0	0
279	44715.5	44715.6	19	18-19	0	1	0	1	54	158	0	0	2	2	4	4	5	1	4	2	0	6	2	1	0	1	0	0	0	0	0	0	0	1	0	0	1	0	0	1	0	1	0	0	0	1	4	0	0
2075	44680.5	44680.5	21	20+	0	2	0	1	65	162	0	0	2	2	1	4	5	1	4	1	0	6	2	1	1	0	0	0	1	1	0	1	1	1	1	1	1	1	1	1	1	1	0	1	1	1	6	0	0
17	44652.7	44652.7	22	20+	0	4	0	1	54	160	0	0	1	1	4	4	6	1	4	0	0	6	2	1	2	0	2	0	0	1	0	3	2	1	0	3	1	0	3	2	0	0	0	2	0	1	7	1	1
842	44660.9	44660.9	23	20+	0	4	0	1	57	165	0	0	2	1	4	4	8	1	4	1	0	6	2	1	1	1	1	0	0	0	0	0	0	0	0	1	0	0	0	0	0	0	0	0	0	1	3	0	0
237	44654.8	44654.8	22	20+	0	4	0	1	68	158	0	0	2	1	4	4	10	1	4	2	1	6	2	1	1	2	2	1	1	1	0	2	1	1	1	1	1	1	1	1	0	1	1	1	1	1	6	0	1
574	44655.9	44656	19	18-19	0	1	0	1	64	163	0	0	1	1	0	4	7	1	4	1	0	6	2	1	1	1	0	0	1	2	0	1	1	0	1	1	1	0	0	1	0	1	1	1	0	1	6	0	1
1466	44662.7	44662.7	20	20+	0	2	0	1	50	154	0	0	1	1	1	1	8	1	4	1	0	6	2	1	1	1	0	0	0	1	0	1	1	0	0	1	1	0	0	0	0	0	0	0	0	1	5	0	0
2160	44683.7	44683.7	21	20+	1	3	0	1	72	175	0	0	0	1	1	0	8	1	4	0	0	6	2	0	0	0	0	0	0	0	0	0	0	0	0	0	0	0	0	0	0	0	0	0	0	1	8	1	0
444	44655.6	44655.6	19	18-19	0	2	0	1	57	165	0	0	2	2	1	4	7	1	4	0	0	6	2	1	0	2	1	1	0	0	0	1	0	0	0	1	1	0	0	0	0	1	0	0	0	1	4	0	0
592	44656	44656	20	20+	0	2	0	0	48	164	0	0	0	0	0	4	6	1	4	1	1	6	2	1	0	0	0	0	0	0	0	0	0	0	0	0	0	0	0	0	0	0	0	0	0	1	10	1	1
2293	44686.5	44686.5	21	20+	0	1	0	1	53	163	0	0	2	0	0	0	6	1	4	0	0	6	2	1	1	0	1	0	0	0	0	1	1	0	1	2	2	3	0	1	0	2	0	0	0	1	4	0	1
1737	44678.5	44678.5	23	20+	0	4	0	1	60	162	0	0	1	1	4	4	9	1	4	2	0	5	2	1	0	2	2	2	2	0	0	2	1	2	2	2	3	2	2	2	2	3	2	2	1	1	3	0	1
114	44684.7	44684.7	23	20+	0	4	0	1	53	165	0	0	1	0	4	4	4	1	4	1	0	5	2	1	0	1	0	0	0	0	0	1	1	1	0	1	1	1	1	1	0	0	0	0	0	1	3	1	1
447	44738.6	44738.6	20	20+	0	2	0	1	45	164	0	0	2	1	0	4	7	1	4	1	0	5	2	1	1	1	0	0	0	1	0	1	1	1	0	1	0	0	0	1	0	0	0	0	0	1	2	1	1
907	44740.4	44740.4	19	18-19	0	2	0	0	51	157	0	0	2	1	4	2	8	1	4	0	0	5	2	1	1	0	0	0	0	0	0	1	0	1	0	1	1	0	0	1	0	0	0	0	0	1	5	1	1
634	44656.5	44656.5	20	20+	0	2	0	1	51.5	163	1	0	2	1	1	1	2	0	4	0	0	4	2	0	1	0	0	0	0	0	0	0	0	0	0	0	0	0	0	0	0	0	0	0	0	1	3	0	0
1422	44662.5	44662.5	21	20+	0	3	0	0	58	168	0	0	1	1	1	1	8	1	4	2	1	4	2	1	1	0	0	0	0	0	0	1	1	1	1	1	1	1	1	1	1	1	1	1	1	1	4	1	0
459	44655.9	44655.9	20	20+	0	2	0	1	47	156	2	0	2	2	2	1	3	1	4	0	0	3	2	1	2	1	2	1	0	1	1	1	2	0	1	1	1	1	1	1	1	1	1	1	1	1	5	0	0
243	44655.8	44655.8	18	18-19	0	1	0	1	64	156	1	0	2	1	0	4	8	1	4	1	0	3	2	0	2	1	1	1	1	1	1	1	1	0	1	1	1	2	1	1	1	2	1	1	1	1	6	0	1
94	44654.6	44654.6	21	20+	0	1	0	1	45	150	1	0	2	2	1	4	9	1	4	2	1	3	2	1	3	0	1	1	1	1	0	2	3	2	2	1	0	2	2	1	0	0	0	1	0	1	7	1	0
943	44660.9	44660.9	21	20+	0	3	0	1	65	161	0	1	2	1	0	2	6	1	4	1	0	3	2	1	1	2	1	0	0	0	0	0	1	0	0	1	1	0	0	2	0	2	1	0	0	1	4	1	1
2219	44684.7	44684.7	19	18-19	0	1	0	1	57	165	0	0	2	1	1	4	4	1	4	1	0	3	2	1	1	1	1	0	0	1	1	1	1	0	1	1	1	1	1	1	0	1	1	0	0	1	6	0	1
71	44735.6	44735.6	19	18-19	0	2	0	1	47	157	0	0	2	1	1	4	5	1	4	1	0	3	2	1	0	1	1	0	1	1	0	0	0	0	0	0	0	0	0	1	0	1	1	0	0	1	4	1	1
1501	44662.8	44662.8	20	20+	0	2	0	1	47	158	0	0	1	1	4	4	8	1	4	1	0	3	2	1	0	1	0	0	0	0	0	1	1	0	0	0	0	0	0	0	0	0	0	0	0	1	2	0	0
1750	44666.6	44666.6	20	20+	0	2	0	1	49	166	0	0	2	1	0	4	6	1	4	1	0	3	2	1	0	1	1	0	0	0	0	1	1	0	0	1	1	0	0	0	0	0	0	0	0	1	3	0	0
2270	44743	44743	21	20+	0	4	0	1	65	167	0	0	2	2	1	1	9	1	4	1	0	3	2	1	0	2	1	0	0	0	1	0	0	0	0	0	0	0	0	0	0	0	0	0	0	1	3	0	0
1896	44678.7	44678.7	22	20+	0	4	0	1	50	152	0	0	1	2	4	2	8	1	4	2	0	3	2	1	0	1	0	0	0	0	0	0	0	0	0	0	0	0	0	0	0	1	0	0	0	1	3	1	0
438	44655.9	44655.9	24	20+	0	4	0	1	46	162	0	0	2	2	2	4	8	1	4	0	0	3	2	1	1	1	0	0	0	0	0	0	0	0	0	1	1	0	0	1	0	1	1	0	0	1	3	1	0
511	44738.7	44738.7	19	18-19	1	2	0	0	65	180	0	0	2	1	4	4	7	1	4	0	0	3	2	1	1	1	1	0	0	0	0	1	1	1	0	1	0	0	0	0	0	1	0	1	0	1	5	1	1
2207	44742.9	44742.9	21	20+	0	4	0	1	45	167	0	0	2	0	0	1	10	1	4	1	0	3	2	1	0	1	0	0	1	0	0	0	0	0	0	0	1	0	0	0	0	0	0	0	0	1	3	1	1
1622	44664.8	44664.8	21	20+	0	3	0	1	59	164	0	0	2	0	0	4	10	1	4	2	1	3	2	1	3	1	2	1	1	1	1	2	2	1	1	2	2	2	2	1	1	2	2	1	1	1	3	1	1
1194	44659.8	44659.8	21	20+	0	4	0	1	54	160	0	0	2	2	2	2	8	0	4	1	0	3	2	0	0	0	0	0	0	0	0	0	0	0	0	0	0	0	0	0	0	0	0	0	0	1	5	0	0
702	44656.7	44656.7	22	20+	0	3	0	1	47	166	0	0	2	2	1	2	6	1	4	1	0	3	2	1	1	3	3	0	0	0	0	2	2	0	0	0	1	1	1	0	0	1	3	0	0	1	9	1	0
442	44738.5	44738.6	21	20+	0	2	0	1	67	165	0	0	2	1	0	4	1	0	4	1	0	3	2	1	1	0	0	0	0	1	0	1	1	0	0	0	0	0	0	0	0	2	0	1	0	1	3	1	1
556	44738.8	44738.8	19	18-19	0	1	0	1	50	158	0	0	2	1	4	4	7	1	4	1	0	3	2	1	1	1	1	0	0	0	0	0	0	1	1	0	1	1	0	1	0	1	0	1	0	1	6	1	1
1788	44666.6	44666.6	22	20+	0	3	0	1	72	165	0	0	2	2	1	4	15	1	4	1	1	3	2	1	1	2	2	1	1	1	1	1	1	1	1	2	2	1	0	1	1	2	1	1	1	1	6	1	0
724	44738.8	44738.8	19	18-19	1	1	0	1	53	171	0	0	2	1	4	4	7	1	4	2	1	3	2	1	1	2	2	1	1	1	1	2	1	1	1	1	1	1	1	2	1	1	0	1	1	1	5	1	1
865	44659.4	44659.4	20	20+	0	1	0	1	64	159	0	0	2	1	1	2	6	1	4	0	1	3	2	0	0	1	0	0	0	0	0	1	1	0	0	1	1	0	0	0	0	0	0	0	0	1	7	0	1
2002	44673.8	44673.8	19	18-19	0	1	0	1	44	155	0	0	2	2	2	4	10	1	4	2	0	3	2	1	2	1	1	0	0	1	1	1	1	1	1	1	1	0	0	1	0	1	0	1	0	1	5	0	1
273	44715.6	44715.6	20	20+	0	1	0	1	59	167	0	0	2	2	4	4	7	1	4	1	0	3	2	1	1	1	1	0	0	1	0	1	1	0	1	1	1	1	1	1	1	2	0	1	1	1	8	1	1
926	44659.4	44659.5	20	20+	0	2	0	1	50	163	0	0	1	0	0	4	6	1	4	0	0	3	2	1	3	0	1	1	0	0	1	1	2	1	1	3	1	1	1	1	0	1	2	2	1	1	5	1	1
2743	44736	44736	21	20+	0	3	0	1	53	155	0	0	2	2	2	4	2	0	4	0	1	3	2	1	2	0	0	0	1	1	0	0	0	0	0	0	0	0	0	1	0	1	0	0	0	1	3	0	0
1376	44677.4	44677.4	22	20+	0	4	0	0	59	159	0	0	0	0	4	0	8	1	4	1	0	3	2	1	1	2	1	1	0	0	0	0	0	0	0	0	0	0	0	0	0	0	0	0	0	1	8	0	1
2230	44684.7	44684.7	20	20+	0	1	0	1	63	164	1	1	2	1	1	4	6	1	4	1	0	2	2	1	1	0	0	2	2	1	2	3	3	1	3	1	1	3	2	2	0	2	0	1	2	1	6	1	0
1825	44678.6	44678.6	21	20+	1	2	0	1	60	161	1	0	2	2	1	2	8	1	4	1	1	2	2	1	1	2	1	0	0	1	2	1	1	1	1	1	1	1	1	1	0	0	0	0	0	1	2	1	1
598	44738.8	44738.8	20	20+	0	1	0	1	56	160	0	0	2	2	4	4	5	1	4	1	0	2	2	1	2	3	3	2	2	2	1	3	3	3	3	3	3	3	3	2	3	3	1	1	3	1	8	1	0
144	44715.4	44715.4	20	20+	0	2	0	1	48	158	0	0	1	1	4	4	8	1	4	0	1	2	2	1	1	0	0	0	0	0	0	0	0	1	0	0	0	1	0	0	0	0	0	0	0	1	4	1	1
2140	44742.6	44742.6	19	18-19	0	2	0	1	47	163	0	0	2	0	2	0	8	0	4	2	0	2	2	0	1	0	0	0	0	0	0	2	2	0	0	0	1	1	0	0	0	0	0	0	0	1	5	1	0
51	44652.7	44652.8	21	20+	0	4	0	1	61	165	0	0	1	2	4	4	10	1	4	1	0	2	2	1	1	2	1	1	2	2	1	2	2	2	1	2	1	1	1	1	1	2	3	1	1	1	4	1	1
1781	44666.6	44666.6	23	20+	0	3	0	1	85	175	0	0	2	2	0	0	7	1	4	1	0	2	2	1	3	1	1	2	1	2	1	2	1	1	1	3	1	1	1	1	1	1	1	1	1	1	7	1	1
1910	44669	44669	19	18-19	0	1	0	1	68	163	0	0	2	2	2	2	8	1	4	1	0	2	2	1	1	1	2	0	0	0	0	2	2	3	0	1	2	1	1	3	2	2	0	1	2	1	3	0	0
1108	44663.8	44663.8	20	20+	0	1	0	1	73	160	0	0	2	2	2	2	14	1	4	1	0	2	2	1	0	2	1	2	1	0	1	3	3	3	2	0	1	0	0	1	0	2	1	1	0	1	7	1	1
2659	44720.7	44720.7	21	20+	0	3	0	1	53	169	0	0	1	1	1	4	4	1	4	0	0	1	2	0	0	0	0	0	0	0	0	0	1	0	0	0	0	0	0	0	0	0	0	0	0	1	1	1	1
322	44655.8	44655.9	22	20+	0	4	0	0	50	160	0	0	2	2	2	1	8	1	4	0	0	1	2	1	0	0	0	0	0	0	0	0	0	0	0	0	0	0	0	0	0	0	0	0	0	1	4	0	0
1375	44660.8	44660.8	19	18-19	1	1	0	1	62	174	1	1	2	2	2	0	3	1	4	0	0	0	2	0	2	1	0	0	0	1	1	0	2	1	0	0	1	0	0	1	0	0	0	0	0	1	4	0	1
1581	44664.8	44664.8	21	20+	0	3	0	1	62	161	1	0	1	1	1	1	2	0	4	0	1	0	2	1	1	1	1	0	0	0	0	0	0	0	0	0	0	0	0	0	0	1	0	0	0	1	9	1	1
84	44735.6	44735.6	19	18-19	1	1	0	1	66	176	0	1	2	1	1	4	6	1	4	0	0	0	2	1	1	1	1	1	0	1	0	1	1	1	1	1	1	1	1	1	1	2	0	1	1	1	4	1	0
309	44655.8	44655.8	20	20+	0	2	0	0	46	152	0	0	1	1	0	1	9	1	4	1	0	0	2	1	2	1	0	0	0	0	0	0	0	0	1	1	0	0	0	0	0	1	0	0	0	1	7	0	0
1972	44673.8	44673.8	19	18-19	0	1	0	1	50	162	0	0	2	2	2	4	10	1	4	1	0	0	2	1	1	2	1	1	0	0	0	1	1	0	1	1	0	0	0	0	0	0	0	0	0	1	6	1	1
221	44715.5	44715.5	22	20+	1	4	0	1	75	170	0	0	1	1	4	4	10	1	4	2	0	0	2	1	2	1	3	2	2	2	1	1	2	1	1	2	3	3	2	3	1	2	2	2	2	1	8	1	1
2026	44675.6	44675.6	23	20+	1	4	0	1	65	175	2	1	1	1	4	4	4	1	4	0	0	0	1	0	3	1	1	0	1	2	1	3	3	3	3	3	1	2	3	2	2	3	1	0	1	1	4	1	1
1065	44659.7	44659.7	19	18-19	0	1	0	1	56	165	2	0	2	2	4	4	8	1	4	2	1	6	1	1	1	3	1	0	0	2	1	1	1	3	1	2	3	3	0	1	1	2	3	0	3	1	7	1	1
31	44652.7	44652.7	21	20+	0	4	0	1	50	168	1	1	1	1	4	4	7	1	4	0	0	6	1	1	2	1	0	0	0	0	1	1	0	0	0	1	1	0	0	0	0	0	0	0	0	1	3	1	1
1843	44666.8	44666.8	22	20+	0	3	0	1	49	165	1	1	2	2	1	0	15	1	4	1	0	6	1	1	1	2	1	0	1	1	2	2	1	1	1	2	3	1	2	1	0	1	1	0	0	1	6	1	1
204	44655.8	44655.8	21	20+	0	2	0	1	45	160	1	1	1	1	1	1	7	1	4	1	0	6	1	1	1	2	1	1	0	0	1	1	1	1	1	1	1	0	0	1	0	1	2	0	0	1	5	1	1
1056	44662.4	44662.4	20	20+	0	2	0	1	56	152	1	0	0	2	1	1	9	1	4	2	0	6	1	1	1	1	1	0	0	0	0	0	0	1	0	0	0	0	0	0	1	1	0	0	1	1	4	1	1
227	44654.8	44654.8	23	20+	0	4	0	1	60	157	1	0	2	2	1	1	10	1	4	0	0	6	1	1	3	0	1	0	0	0	0	1	1	1	1	1	1	1	1	1	1	1	1	0	0	1	4	0	0
700	44656.7	44656.7	21	20+	0	3	0	1	48	160	1	0	1	1	1	4	5	1	4	0	0	6	1	1	2	3	2	2	1	0	1	2	1	1	1	2	2	1	1	1	1	1	1	1	1	1	5	1	1
411	44717.5	44717.6	22	20+	0	3	0	1	60	168	1	0	2	1	2	4	12	1	4	0	1	6	1	1	1	1	1	1	0	0	0	1	1	1	1	1	1	1	1	2	0	1	2	0	0	1	6	1	1
4	44654.6	44654.6	19	18-19	0	1	0	1	63	155	1	0	2	2	1	2	3	1	4	2	0	6	1	1	1	1	1	1	1	1	0	3	1	0	1	1	1	1	1	1	0	0	0	0	0	1	9	0	0
1768	44666.6	44666.6	20	20+	0	2	0	1	65	160	1	0	1	1	0	2	9	1	4	2	0	6	1	1	1	1	1	0	0	1	1	0	0	0	0	0	0	0	0	0	0	0	0	0	0	1	6	1	0
980	44661	44661	21	20+	0	3	0	1	58	160	0	1	1	1	2	4	8	1	4	0	0	6	1	1	1	2	1	1	0	2	0	1	1	0	0	0	0	0	0	0	0	1	0	0	0	1	6	0	0
840	44659.4	44659.4	19	18-19	0	1	0	1	42	153	0	0	2	2	1	4	6	1	4	1	0	6	1	1	1	1	0	0	0	0	0	1	1	0	1	1	0	0	0	0	0	1	0	1	0	1	6	1	1
1818	44666.7	44666.7	19	18-19	0	2	0	1	80	155	0	0	2	1	0	4	6	1	4	1	0	6	1	1	1	2	1	0	0	1	1	2	1	1	0	1	1	1	1	1	0	0	0	1	0	1	4	0	0
707	44656.7	44656.7	20	20+	0	3	0	1	55	165	0	0	1	1	1	4	5	1	4	1	0	6	1	1	0	0	0	0	0	0	0	0	0	0	0	0	0	0	0	0	0	1	0	0	0	1	4	1	0
363	44655.6	44655.6	20	20+	0	2	0	1	90	166	0	0	1	2	1	4	11	1	4	2	0	6	1	1	0	0	0	0	0	0	0	1	1	1	0	0	0	0	0	1	0	0	0	0	0	1	2	0	0
92	44654.6	44654.6	20	20+	0	1	0	1	52	162	0	0	2	2	1	4	10	1	4	1	0	6	1	1	0	0	0	0	0	0	0	0	1	0	0	0	0	0	0	1	0	1	1	0	0	1	3	0	0
1805	44666.6	44666.7	20	20+	0	2	0	1	40	155	0	0	2	1	0	4	8	1	4	1	1	6	1	1	0	2	0	0	0	0	0	0	0	0	0	0	0	0	1	0	0	2	0	0	0	1	7	0	0
571	44655.9	44656	21	20+	0	3	0	1	45	150	0	0	2	2	2	4	8	1	4	0	1	6	1	1	1	1	0	1	0	1	1	1	1	0	0	1	0	0	1	0	0	1	0	0	0	1	3	0	1
597	44656	44656	21	20+	0	3	0	1	54	158	0	0	2	2	2	2	4	1	4	0	1	6	1	1	1	1	1	0	0	1	0	0	0	0	0	1	1	1	0	0	0	1	0	0	0	1	5	1	1
1763	44678.5	44678.5	21	20+	0	3	0	1	68	155	0	0	2	2	4	4	8	1	4	0	0	6	1	1	0	0	0	0	0	1	0	0	0	0	0	0	0	0	0	0	0	0	0	0	0	1	5	1	0
240	44654.8	44654.8	22	20+	0	4	0	1	64	168	0	0	1	2	2	1	10	1	4	2	0	6	1	1	0	1	0	1	0	0	1	1	1	0	0	0	1	0	0	1	0	0	0	0	0	1	9	1	1
2026	44679.6	44679.6	23	20+	0	3	0	1	65	167	0	0	1	1	1	4	6	1	4	0	0	6	1	1	0	1	1	0	0	0	0	1	0	2	0	0	0	1	0	1	1	1	0	0	0	1	5	0	0
119	44738.4	44738.5	21	20+	0	4	0	1	46	153	0	0	2	2	4	4	8	0	4	0	0	6	1	1	1	1	0	0	0	0	1	1	1	1	1	1	1	0	1	1	0	0	0	0	0	1	2	0	0
927	44660.9	44660.9	20	20+	0	2	0	1	51	161	0	0	2	2	1	4	8	1	4	1	0	6	1	1	1	1	0	0	0	1	0	1	1	0	1	1	1	0	0	0	0	1	0	0	0	1	3	1	0
993	44661.4	44661.4	21	20+	0	3	0	1	50	163	0	0	1	1	1	1	10	1	4	2	1	6	1	1	1	1	0	0	0	0	0	1	1	0	1	1	1	0	0	1	0	0	0	0	0	1	3	1	0
2628	44720.4	44720.4	21	20+	0	4	0	1	40	157	0	0	1	1	1	4	8	1	4	0	0	6	1	1	0	0	0	0	0	0	0	0	1	0	0	1	1	0	0	0	0	0	0	0	0	1	2	1	0
2144	44683.7	44683.7	22	20+	0	3	0	1	52	156	0	0	2	2	1	1	6	1	4	0	0	6	1	1	1	1	0	0	0	0	0	0	0	0	0	0	0	0	0	0	0	0	0	0	0	1	3	1	1
1679	44665	44665	21	20+	0	3	0	1	45	155	0	0	2	1	0	4	12	1	4	2	0	6	1	1	0	1	0	0	0	1	0	1	2	0	1	1	1	0	0	0	0	0	1	1	0	1	4	1	1
1880	44667.1	44667.1	21	20+	1	3	0	1	77	174	0	0	2	2	1	4	8	1	4	1	1	6	1	0	1	1	1	0	0	1	1	1	1	1	1	1	1	1	1	1	1	1	1	1	1	1	3	1	0
207	44655.8	44655.8	22	20+	0	3	0	1	52	157	0	0	1	0	0	4	8	1	4	1	0	6	1	1	1	2	1	1	0	2	1	1	2	1	2	2	1	1	0	1	0	1	1	0	0	1	4	1	1
229	44715.5	44715.6	19	18-19	0	1	0	1	58	152	0	0	2	2	4	4	14	1	4	0	0	6	1	1	0	0	0	0	0	0	0	0	0	0	0	0	1	0	0	0	0	2	0	0	0	1	3	0	0
466	44655.9	44655.9	22	20+	0	4	0	1	65	158	0	0	2	1	4	4	18	1	4	0	0	6	1	1	3	1	1	0	0	1	1	1	1	0	0	1	1	0	0	1	0	1	0	1	0	1	4	1	1
1928	44669.9	44669.9	19	18-19	0	1	0	1	54	158	0	0	2	2	4	4	56	1	4	0	0	6	1	0	0	0	0	0	0	0	0	0	0	0	0	0	0	1	0	1	0	0	0	0	0	1	5	1	1
2668	44724.4	44724.4	19	18-19	0	1	0	1	50	159	0	0	2	1	1	0	5	1	4	2	0	6	1	1	2	1	0	1	0	2	0	2	2	2	1	2	1	2	1	2	0	1	1	2	0	1	5	1	0
103	44738.3	44738.4	22	20+	0	4	0	1	55	153	0	0	1	1	4	4	5	1	4	0	1	6	1	1	1	1	2	2	2	1	1	2	3	2	2	2	2	2	2	1	1	2	2	2	2	1	6	1	1
201	44654.8	44654.8	21	20+	0	4	0	1	55	167	0	0	1	0	4	4	8	1	4	0	0	6	1	1	1	1	0	0	0	0	0	1	0	0	0	0	0	0	0	0	0	0	0	0	0	1	4	1	1
1197	44659.8	44659.8	19	18-19	0	1	0	1	75	163	0	0	2	2	4	4	8	1	4	1	0	6	1	1	1	1	1	0	0	1	0	2	2	1	2	1	1	1	2	1	1	1	0	1	0	1	5	1	1
155	44715.4	44715.4	20	20+	0	2	0	1	43.5	166	0	0	1	1	4	1	10	1	4	0	0	6	1	1	1	1	1	0	1	2	1	1	2	1	1	2	1	1	0	1	0	0	1	1	0	1	4	1	1
577	44656.7	44656.7	21	20+	0	3	0	1	49	157	0	0	2	2	1	4	10	1	4	0	1	6	1	1	3	3	1	1	0	0	0	1	2	2	1	2	2	1	0	1	0	1	0	0	0	1	7	1	1
720	44657.8	44657.8	22	20+	0	4	0	1	48	158	0	0	2	2	2	4	20	1	4	0	1	6	1	1	1	2	1	0	0	1	1	0	1	1	0	1	0	0	0	0	0	0	1	0	0	1	7	1	1
1331	44676.7	44676.8	22	20+	0	3	0	1	46	156	0	0	1	0	2	4	3	1	4	0	0	6	1	1	1	2	1	0	0	1	0	1	1	0	0	1	1	1	1	1	0	1	1	0	0	1	8	1	1
679	44657.8	44657.8	21	20+	0	4	0	1	65	165	0	0	2	2	0	4	12	1	4	0	0	6	1	1	1	2	1	1	0	0	1	1	1	1	1	1	1	0	1	0	0	1	0	1	0	1	7	1	1
215	44654.8	44654.8	22	20+	0	4	0	1	70	156	0	0	2	1	0	2	10	1	4	0	0	6	1	1	3	3	1	1	0	1	1	3	1	0	1	1	1	0	1	1	0	2	1	0	0	1	5	1	1
2018	44673.8	44673.9	19	18-19	0	1	0	1	55	154	0	0	2	2	2	4	9	1	4	0	0	6	1	0	1	2	1	0	0	0	0	0	0	1	0	1	0	0	0	0	0	0	0	0	0	1	6	1	1
953	44660.9	44661	20	20+	0	2	0	1	40	154	0	0	2	1	1	4	6	1	4	0	0	6	1	1	2	1	1	1	0	2	0	2	1	1	1	1	1	0	0	1	0	2	2	0	0	1	6	1	1
1727	44666.5	44666.5	21	20+	0	3	0	1	55	156	0	0	2	2	1	4	12	1	4	0	0	6	1	1	0	1	0	1	0	0	0	0	1	0	0	0	0	1	0	0	0	1	0	0	0	1	7	0	1
778	44659.4	44659.4	23	20+	1	4	0	1	120	175	0	0	2	0	4	4	10	1	4	0	0	6	1	1	1	1	0	0	0	0	0	0	0	0	0	0	0	0	0	0	0	0	0	0	0	1	7	1	1
253	44715.6	44715.6	19	18-19	1	2	0	1	60	175	0	0	2	2	4	4	9	0	4	1	0	6	1	1	0	1	0	0	0	0	0	0	0	1	0	0	0	0	0	0	0	0	0	0	0	1	5	0	0
894	44659.4	44659.4	19	18-19	0	1	0	1	45	152	0	0	2	2	1	4	8	1	4	2	0	6	1	1	1	2	1	2	1	0	0	1	2	1	1	1	1	1	0	0	0	0	0	0	0	1	4	1	1
1993	44673.8	44673.8	20	20+	0	1	0	1	59	158	0	0	2	2	2	4	9	1	4	1	0	6	1	1	2	3	2	0	0	1	0	1	1	1	1	2	2	0	1	0	2	1	0	0	3	1	9	1	0
249	44715.5	44715.6	19	18-19	0	1	0	1	51	156	0	0	2	2	4	2	8	1	4	1	0	6	1	1	0	2	0	0	0	0	0	1	2	2	0	0	2	2	0	1	0	0	0	0	0	1	8	1	1
52	44654.6	44654.6	19	18-19	0	1	0	1	63	160	0	0	2	2	1	2	10	1	4	0	0	6	1	1	1	0	1	0	0	0	0	1	1	2	1	1	2	0	0	1	1	1	0	0	1	1	7	0	0
1960	44678.9	44678.9	21	20+	0	3	0	1	51	160	0	0	2	2	1	4	6	1	4	2	0	6	1	1	1	3	1	2	1	1	2	1	1	2	2	1	2	2	3	2	2	1	1	1	2	1	4	1	1
998	44661.4	44661.4	21	20+	0	3	0	1	47	161	0	0	1	1	1	1	12	1	4	0	0	6	1	1	1	2	2	0	0	1	3	2	1	0	2	2	2	3	0	0	0	0	1	0	0	1	7	0	1
242	44654.8	44654.8	22	20+	0	4	0	1	45	153	0	0	2	1	4	4	8	1	4	0	0	6	1	1	1	1	1	1	1	1	1	1	1	1	1	1	1	1	0	0	0	2	0	1	1	1	5	1	1
1983	44673.8	44673.8	20	20+	0	1	0	1	50	160	0	0	2	2	2	4	6	1	4	1	0	6	1	0	0	1	0	0	0	0	0	0	0	0	0	0	0	0	0	0	0	0	0	0	0	1	4	1	1
376	44655.9	44655.9	21	20+	0	3	0	1	59	159	0	0	1	1	1	0	6	1	4	1	0	6	1	1	1	1	0	1	0	0	1	1	2	0	0	0	0	0	0	0	0	1	1	0	0	1	3	0	1
1426	44662.5	44662.5	19	18-19	0	1	0	1	93	163	0	0	2	2	2	4	12	1	4	2	1	6	1	1	1	3	1	0	0	0	0	1	0	3	1	1	2	0	0	1	0	3	0	0	2	1	6	0	1
1966	44673.8	44673.8	19	18-19	0	1	0	1	60	170	0	0	2	2	2	4	10	1	4	0	0	6	1	1	1	0	0	2	0	1	0	1	1	0	0	1	1	0	0	0	0	1	0	0	0	1	6	1	0
171	44654.6	44654.7	20	20+	0	1	0	1	51	165	0	0	2	2	1	4	6	1	4	0	1	6	1	1	1	1	1	0	0	0	0	0	0	0	0	0	0	0	0	0	0	1	0	0	0	1	6	0	0
721	44657.8	44657.8	23	20+	0	4	0	1	48	165	0	0	2	2	2	4	16	1	4	0	1	6	1	1	1	2	1	2	0	1	2	1	1	1	0	1	0	0	0	0	0	0	0	0	0	1	7	0	1
949	44660.9	44661	20	20+	0	2	0	1	43	160	0	0	2	2	1	4	8	1	4	0	0	6	1	1	1	1	1	0	0	1	0	3	1	0	1	2	0	1	1	0	0	1	0	1	0	1	3	1	0
549	44656.7	44656.7	21	20+	0	3	0	1	53	155	0	0	0	2	0	4	8	1	4	1	0	6	1	1	0	0	0	0	0	0	0	1	1	1	1	2	2	0	0	1	0	0	0	0	0	1	6	1	1
443	44738.6	44738.6	20	20+	0	2	0	1	80	165	1	0	2	1	4	4	3	0	4	0	0	5	1	1	1	0	0	0	0	0	1	1	2	0	0	0	1	1	1	0	0	1	1	0	0	1	5	1	1
139	44654.6	44654.6	19	18-19	0	1	0	1	62	158	1	0	2	2	1	4	6	1	4	1	0	5	1	1	0	1	0	1	0	0	0	0	0	0	1	1	0	0	0	1	0	0	0	1	0	1	6	1	0
465	44738.6	44738.6	20	20+	1	2	0	1	65	175	0	0	2	1	1	4	8	1	4	1	0	5	1	1	1	0	0	0	0	0	0	0	0	0	0	0	0	0	0	0	0	0	0	0	0	1	4	1	1
95	44683.9	44683.9	23	20+	0	3	0	1	42	162	0	0	1	1	1	4	10	1	4	1	1	5	1	1	0	1	0	0	0	1	1	1	1	0	1	1	1	2	1	1	0	0	0	0	0	1	3	1	1
947	44659.5	44659.5	19	18-19	0	1	0	1	43.5	161	0	0	2	1	1	4	7	0	4	2	1	5	1	1	1	1	1	0	0	0	1	0	0	0	0	1	1	1	0	1	0	1	0	0	0	1	3	1	0
1277	44660.2	44660.2	22	20+	0	4	0	1	74	168	0	0	2	2	1	1	8	1	4	1	0	5	1	1	1	1	0	0	0	3	0	1	0	0	0	0	0	0	0	1	0	1	0	0	0	1	3	0	0
1338	44676.7	44676.8	22	20+	0	3	0	1	55	155	0	0	2	0	1	4	4	1	4	1	0	5	1	1	2	1	1	0	0	0	0	3	2	1	0	2	2	2	0	1	2	1	0	1	1	1	8	1	1
1601	44664.8	44664.8	21	20+	0	2	0	1	43	152	0	0	2	1	1	1	7	1	4	0	1	5	1	1	1	1	0	0	0	0	0	1	1	1	1	2	1	1	1	1	0	1	0	0	0	1	4	0	1
1602	44664.8	44664.8	21	20+	0	2	0	1	43	152	0	0	2	1	1	1	7	1	4	0	1	5	1	1	1	1	0	0	0	0	0	1	1	1	1	2	1	1	1	1	0	1	0	0	0	1	4	0	1
321	44655.8	44655.9	21	20+	0	3	0	0	50	163	0	0	1	0	0	4	15	1	4	1	1	5	1	1	1	0	1	1	1	1	1	1	1	1	1	1	1	1	1	1	1	1	1	1	1	1	5	1	1
92	44683.7	44683.7	20	20+	0	2	0	1	44	157	0	0	2	1	4	4	4	1	4	1	1	5	1	1	1	2	1	0	2	1	0	2	2	1	1	1	1	2	1	2	0	2	0	0	0	1	7	1	1
44	44652.7	44652.7	23	20+	0	4	0	1	45	153	0	0	1	1	4	4	15	1	4	1	0	5	1	1	3	2	1	0	0	0	0	0	0	2	1	2	2	1	0	1	1	2	0	0	0	1	4	0	1
32	44652.7	44652.7	23	20+	0	4	0	1	56	160	0	0	1	1	4	4	8	1	4	0	0	5	1	1	1	3	1	0	1	0	1	2	2	2	3	2	1	0	1	1	0	0	0	1	0	1	6	1	1
241	44654.8	44654.8	23	20+	0	4	0	1	80	160	0	0	1	1	1	0	12	1	4	1	1	5	1	1	2	1	1	0	0	0	0	1	0	1	0	1	1	0	0	1	0	1	1	0	0	1	5	0	1
287	44655.8	44655.8	20	20+	0	2	0	1	70	180	0	0	2	1	0	4	8	1	4	1	0	5	1	1	0	1	1	1	0	0	0	0	2	0	0	2	2	0	1	0	0	1	0	1	0	1	7	0	0
351	44655.6	44655.6	21	20+	0	2	0	1	58	167	0	0	1	2	1	1	15	1	4	2	0	4	1	1	2	1	2	1	1	1	1	2	1	1	1	2	2	1	1	1	1	1	1	2	1	1	6	1	1
147	44715.4	44715.4	20	20+	0	2	0	1	38	153	0	0	2	1	4	2	5	1	4	0	0	4	1	1	1	1	2	0	0	0	0	0	0	2	0	0	2	1	0	1	2	3	0	0	1	1	9	1	1
1044	44661.9	44661.9	20	20+	0	2	0	1	53	160	2	0	1	2	1	1	12	1	4	1	0	3	1	1	2	3	1	0	0	3	1	3	2	0	2	1	3	2	2	0	0	2	3	1	0	1	3	1	1
2161	44683.7	44683.7	21	20+	0	3	0	1	41	159	2	0	2	2	1	4	16	1	4	1	0	3	1	1	1	1	1	1	1	1	1	1	1	1	1	1	1	1	1	1	0	1	1	1	0	1	6	1	1
1844	44678.6	44678.6	20	20+	0	2	0	1	47	166	2	0	2	2	1	4	7	1	4	1	0	3	1	1	1	0	0	2	0	0	0	0	0	1	1	2	0	0	0	0	0	1	2	0	0	1	6	0	0
604	44655.9	44656	20	20+	0	2	0	1	65	168	1	1	2	2	2	4	7	1	4	0	0	3	1	1	1	1	1	1	0	1	0	1	0	1	1	1	1	1	1	0	1	1	0	0	0	1	3	1	0
1155	44659.8	44659.8	21	20+	0	3	0	1	44.5	152	1	0	2	0	0	4	18	1	4	1	0	3	1	1	0	2	0	0	0	0	1	0	0	0	0	1	1	0	0	1	0	0	0	0	0	1	3	1	0
1725	44678.5	44678.5	21	20+	0	3	0	1	47	165	1	0	1	1	1	4	5	1	4	1	0	3	1	1	1	0	0	0	0	0	0	1	1	0	1	1	1	0	0	0	0	0	0	0	0	1	3	1	1
664	44656.6	44656.6	22	20+	0	2	0	1	68	160	1	0	2	1	4	4	6	0	4	1	0	3	1	0	1	1	1	0	0	1	0	1	1	1	1	1	1	1	1	1	0	2	0	1	0	1	4	1	1
170	44655.8	44655.8	20	20+	0	1	0	0	90	176	1	0	1	1	1	4	8	1	4	1	1	3	1	1	1	1	1	0	0	0	1	1	1	0	1	1	1	0	0	1	0	1	0	0	0	1	2	0	0
1008	44659.5	44659.5	21	20+	0	3	0	1	50	157	1	0	2	0	0	4	7	1	4	0	0	3	1	1	1	1	1	0	0	1	1	1	1	1	1	1	2	1	1	2	1	2	0	1	1	1	4	0	1
57	44735.6	44735.6	19	18-19	0	2	0	1	58	163	1	0	2	1	1	4	5	0	4	1	0	3	1	1	1	1	0	0	0	0	0	1	1	3	2	1	1	1	0	2	3	2	0	0	1	1	2	0	1
1075	44663.7	44663.7	19	18-19	0	1	0	1	49	160	1	0	2	2	2	4	10	1	4	0	0	3	1	0	1	3	0	0	0	0	0	2	1	0	0	1	1	0	0	0	0	1	1	0	0	1	5	0	1
1924	44669.9	44669.9	19	18-19	0	1	0	1	71	170	1	0	2	2	4	4	8	1	4	0	0	3	1	1	2	1	1	0	0	0	0	0	0	0	0	0	0	0	0	1	0	1	0	0	0	1	5	0	0
747	44738.8	44738.8	19	18-19	0	1	0	1	46	153	1	0	2	1	4	4	9	1	4	1	0	3	1	1	1	1	1	0	0	1	1	2	2	0	1	2	2	2	2	2	1	3	0	0	1	1	5	0	0
2032	44679.7	44679.7	20	20+	0	1	0	1	54	167	1	0	1	1	0	4	12	1	4	1	0	3	1	1	2	2	1	1	0	2	3	3	3	1	1	3	1	2	3	2	2	3	2	0	3	1	7	0	1
306	44715.6	44715.6	19	18-19	1	2	0	1	60	171	1	0	2	2	4	4	10	1	4	0	0	3	1	1	1	1	1	1	0	2	2	1	1	2	1	1	3	1	0	2	0	1	1	0	0	1	6	1	0
504	44738.7	44738.7	19	18-19	0	2	0	1	48	156	1	0	2	1	4	4	8	1	4	0	0	3	1	1	2	1	2	1	0	1	1	3	3	1	2	2	1	1	2	2	1	1	0	1	1	1	5	1	0
197	44715.4	44715.4	21	20+	0	2	0	1	50	155	1	0	1	1	4	4	4	1	4	1	1	3	1	1	1	1	0	0	0	0	1	2	2	2	2	2	2	2	3	3	1	1	1	1	1	1	6	1	0
1787	44666.6	44666.6	20	20+	0	2	0	1	64	168	1	0	2	1	4	1	8	1	4	1	0	3	1	1	1	2	2	0	0	0	1	2	1	1	2	3	2	1	1	1	0	1	2	0	0	1	6	1	1
931	44660.9	44660.9	21	20+	0	3	0	1	47.5	162	1	0	2	1	0	2	7	1	4	0	0	3	1	1	2	3	2	1	1	2	3	3	2	2	1	1	2	1	1	2	1	1	1	1	1	1	5	0	1
2192	44742.9	44742.9	21	20+	0	4	0	1	46	158	1	0	1	0	1	1	8	1	4	1	0	3	1	1	2	2	1	1	1	1	1	2	1	1	2	1	1	1	1	1	0	1	1	0	0	1	4	1	1
499	44655.9	44655.9	18	18-19	0	1	0	1	46	164	1	0	2	1	1	4	6	1	4	1	0	3	1	1	1	1	0	0	1	1	0	0	0	0	0	1	1	0	0	0	0	1	0	0	0	1	3	0	1
1965	44678.9	44678.9	19	18-19	0	1	0	1	66	155	0	1	2	2	4	4	5	1	4	1	0	3	1	1	1	0	1	0	0	1	0	2	1	0	1	1	1	2	1	1	1	2	1	0	1	1	3	0	1
71	44652.9	44652.9	21	20+	0	4	0	1	48	155	0	1	1	1	4	4	8	1	4	1	0	3	1	1	1	1	0	0	0	0	0	1	1	2	1	1	1	0	0	1	0	1	0	0	0	1	4	1	1
552	44655.9	44655.9	20	20+	0	1	0	1	43	160	0	1	2	1	1	4	6	0	4	0	0	3	1	0	2	1	1	1	1	1	0	1	2	2	1	2	2	1	1	1	1	1	1	1	1	1	4	0	0
875	44659.4	44659.4	19	18-19	0	1	0	1	49	162	0	1	2	1	1	4	6	1	4	0	0	3	1	0	0	0	0	0	0	0	0	1	1	0	0	0	0	0	0	0	0	0	0	0	0	1	2	0	1
79	44657.8	44657.8	23	20+	0	4	0	1	47	160	0	1	2	1	4	4	15	1	4	1	1	3	1	1	2	0	1	0	1	1	1	2	1	2	1	2	0	0	1	0	0	0	1	1	0	1	5	1	1
88	44654.6	44654.6	20	20+	0	1	0	1	70	155	0	1	2	2	1	4	13	1	4	1	0	3	1	1	0	1	1	0	0	1	0	1	2	1	0	1	1	2	0	0	0	1	0	1	0	1	7	1	1
547	44655.9	44655.9	20	20+	0	1	0	1	57	168	0	1	2	1	4	4	5	1	4	1	1	3	1	1	1	2	0	2	0	0	1	1	0	0	0	1	0	0	0	1	0	1	0	0	0	1	4	1	1
169	44715.4	44715.4	20	20+	0	2	0	1	54	160	0	1	1	1	4	4	3	1	4	1	1	3	1	1	1	2	1	1	0	2	1	0	1	0	1	1	0	1	1	1	0	1	0	0	0	1	8	1	0
1086	44663.7	44663.8	19	18-19	1	1	0	1	58	185	0	1	2	2	2	2	7	1	4	0	0	3	1	1	1	1	1	1	1	1	2	2	2	1	1	2	3	2	1	2	2	2	2	0	2	1	6	1	1
2245	44742.9	44742.9	21	20+	0	4	0	1	40	153	0	1	2	0	0	1	6	1	4	0	1	3	1	1	3	0	1	2	2	1	0	0	1	2	0	2	2	1	0	1	0	3	1	0	0	1	7	1	0
16	44652.7	44652.7	22	20+	0	4	0	1	47	158	0	1	2	2	2	1	9	1	4	1	1	3	1	1	2	3	1	0	0	1	1	2	0	2	0	2	2	0	0	2	0	0	2	0	0	1	7	1	1
479	44738.6	44738.6	20	20+	1	2	0	1	58	169	0	1	2	1	0	4	8	1	4	1	0	3	1	1	1	2	0	0	0	0	0	1	1	0	1	0	0	1	1	0	0	0	0	0	0	1	5	0	0
167	44654.6	44654.7	19	18-19	0	1	0	0	58	158	0	0	2	2	2	2	12	1	4	1	0	3	1	1	1	1	1	1	2	1	1	1	0	0	0	0	0	1	1	2	0	1	1	0	0	1	3	1	1
767	44738.8	44738.8	19	18-19	0	1	0	1	52	157	0	0	2	1	4	4	6	1	4	1	0	3	1	1	1	0	0	0	0	0	0	0	0	0	0	0	0	0	0	0	0	0	0	0	0	1	6	0	0
1952	44678.8	44678.8	19	18-19	0	1	0	1	45	154	0	0	1	1	4	4	6	1	4	1	0	3	1	1	1	1	1	1	0	1	1	1	1	1	1	1	1	1	1	1	1	1	1	1	1	1	4	1	0
723	44738.8	44738.8	20	20+	0	1	0	1	50	160	0	0	1	1	4	4	6	0	4	0	1	3	1	1	1	1	1	1	1	1	0	1	0	1	1	1	1	0	0	0	0	1	0	1	0	1	2	1	1
565	44655.9	44655.9	20	20+	0	1	0	1	59	158	0	0	1	1	1	1	3	1	4	1	0	3	1	1	1	1	1	0	1	1	0	0	0	1	0	1	0	0	0	1	0	0	0	0	0	1	5	1	1
910	44660.9	44660.9	21	20+	0	2	0	1	55	172	0	0	1	1	1	1	6	1	4	2	0	3	1	0	1	1	0	0	1	0	0	1	1	1	1	1	1	1	1	0	0	1	1	1	0	1	2	0	0
511	44656.7	44656.7	21	20+	1	3	0	1	60	165	0	0	1	1	1	2	10	0	4	1	0	3	1	1	0	1	0	0	0	0	0	0	0	0	0	0	0	0	0	0	0	0	0	0	0	1	3	0	0
1039	44659.6	44659.6	21	20+	0	3	0	1	57	160	0	0	1	2	0	2	10	1	4	0	0	3	1	1	3	2	0	0	0	0	0	0	0	0	0	0	0	0	0	0	0	0	0	0	0	1	6	0	0
1746	44666.6	44666.6	21	20+	0	2	0	1	40	161	0	0	2	1	0	4	5	1	4	1	0	3	1	1	1	1	1	0	0	1	0	1	0	0	1	2	0	0	0	0	0	2	1	0	0	1	5	1	0
39	44652.7	44652.7	23	20+	0	4	0	1	85	159	0	0	1	1	4	4	16	1	4	0	0	3	1	0	1	1	0	0	1	0	0	0	1	0	0	1	1	0	0	1	0	1	0	0	0	1	3	0	0
350	44655.8	44655.9	23	20+	0	4	0	1	75	160	0	0	2	2	2	2	8	1	4	1	0	3	1	1	0	0	0	0	1	0	0	1	1	1	0	0	0	0	0	0	1	0	0	0	0	1	2	1	0
652	44657.8	44657.8	23	20+	0	4	0	1	55	158	0	0	1	1	1	1	8	1	4	0	0	3	1	1	2	1	0	0	0	0	0	0	0	0	0	0	0	0	0	0	0	0	0	0	0	1	7	0	1
885	44659.4	44659.4	20	20+	0	1	0	1	57.6	160	0	0	2	2	1	4	2	0	4	1	0	3	1	0	0	1	0	0	0	0	0	0	0	0	0	0	0	0	0	0	0	0	0	0	0	1	3	1	1
903	44660.9	44660.9	22	20+	0	3	0	1	47	153	0	0	1	1	1	4	12	1	4	1	1	3	1	1	0	0	0	0	0	0	0	0	0	0	0	0	0	0	0	0	0	0	0	0	0	1	2	1	0
503	44738.7	44738.7	20	20+	0	2	0	1	48	161	0	0	2	1	4	4	12	1	4	1	0	3	1	1	0	2	1	0	0	2	1	1	2	1	1	1	1	0	0	1	0	0	0	0	0	1	4	1	1
1355	44660.6	44660.6	22	20+	0	4	0	1	50	163	0	0	1	0	4	0	8	1	4	1	0	3	1	0	1	2	1	0	0	0	0	0	1	0	0	1	0	1	0	1	0	2	0	0	0	1	3	1	1
129	44738.7	44738.8	21	20+	0	4	0	1	60	150	0	0	1	1	4	4	4	1	4	1	0	3	1	1	0	1	0	0	0	0	0	0	0	0	0	0	0	0	0	0	0	0	0	0	0	1	3	0	0
1728	44678.5	44678.5	20	20+	0	1	0	1	42	155	0	0	1	1	4	4	3	1	4	1	0	3	1	1	0	0	0	0	0	1	0	0	1	2	0	1	0	0	0	2	1	0	0	0	0	1	3	0	0
1508	44662.8	44662.8	20	20+	0	2	0	1	60	170	0	0	2	1	1	4	6	1	4	1	0	3	1	1	1	2	1	2	1	3	0	1	1	2	0	1	1	2	0	0	0	1	3	1	0	1	2	1	1
1374	44660.8	44660.8	19	18-19	0	1	0	1	67	164	0	0	2	2	4	4	10	1	4	2	0	3	1	1	1	1	1	0	0	1	0	0	2	3	1	1	2	1	0	2	1	2	0	1	1	1	3	1	1
1297	44660.4	44660.4	21	20+	0	4	0	1	52	158	0	0	1	1	0	0	8	1	4	1	0	3	1	1	1	1	0	0	0	0	0	1	1	0	0	0	0	0	0	0	0	0	0	0	0	1	3	1	1
403	44655.6	44655.6	20	20+	0	2	0	1	51	161	0	0	0	0	1	2	7	1	4	0	0	3	1	1	2	0	1	0	0	0	1	1	2	3	1	1	2	1	1	3	3	0	1	1	3	1	1	1	0
2496	44698.8	44698.8	20	20+	0	2	0	1	65	165	0	0	2	2	2	2	5	1	4	0	0	3	1	1	1	2	1	0	1	1	0	1	1	0	1	1	1	1	0	1	0	0	0	0	0	1	1	1	1
2714	44735.7	44735.7	21	20+	0	3	0	1	54	158	0	0	1	1	2	4	8	1	4	0	1	3	1	1	2	2	1	3	1	0	1	0	0	2	0	1	1	2	0	1	0	2	1	1	0	1	3	1	1
601	44656.7	44656.7	21	20+	0	3	0	1	70	155	0	0	1	2	0	4	10	1	4	1	0	3	1	1	2	1	2	1	0	1	0	1	1	1	0	2	0	0	0	1	0	0	0	0	0	1	2	0	1
560	44655.9	44655.9	19	18-19	0	1	0	1	80	173	0	0	2	1	1	2	5	1	4	0	1	3	1	1	2	2	2	2	2	2	2	2	2	2	2	2	2	2	2	1	1	2	1	2	1	1	6	0	1
2398	44687.8	44687.8	21	20+	0	3	0	1	48	162	0	0	1	1	4	4	15	1	4	0	1	3	1	1	1	0	1	0	0	0	0	1	1	2	1	1	1	1	0	1	1	1	0	1	1	1	2	0	0
2440	44691.6	44691.6	20	20+	0	2	0	1	53	170	0	0	1	1	4	4	5	1	4	0	0	3	1	0	0	1	0	0	0	0	0	0	1	0	0	0	0	1	0	0	0	1	1	0	0	1	1	0	0
492	44738.6	44738.6	21	20+	0	2	0	1	64.45	162	0	0	2	1	1	4	10	0	4	0	0	3	1	1	0	0	0	0	0	0	0	0	0	0	0	1	0	0	0	1	0	0	0	0	0	1	3	0	0
2229	44684.7	44684.7	20	20+	0	1	0	1	51	176	0	0	1	1	1	4	6	1	4	0	0	3	1	1	3	1	1	0	0	2	0	1	1	0	0	1	1	1	0	1	0	1	1	1	0	1	5	1	1
1806	44678.6	44678.6	20	20+	0	1	0	1	57	155	0	0	2	2	4	2	8	1	4	1	0	3	1	1	1	1	0	0	0	0	1	1	1	0	0	0	0	0	0	1	3	0	0	0	0	1	5	0	1
1403	44662.4	44662.4	21	20+	0	3	0	1	40	157	0	0	2	0	0	4	6	1	4	0	0	3	1	1	0	1	0	0	0	0	0	0	0	0	0	0	1	0	0	1	0	0	0	0	0	1	4	0	0
151	44715.4	44715.4	20	20+	0	2	0	1	60	155	0	0	1	1	4	4	5	1	4	1	1	3	1	0	1	1	2	0	1	2	0	2	2	2	2	2	3	1	1	3	1	3	0	1	1	1	8	0	0
1368	44660.7	44660.7	22	20+	0	4	0	1	63	165	0	0	1	1	4	4	5	0	4	1	0	3	1	0	1	0	0	0	0	0	0	0	1	1	0	1	1	0	0	0	0	0	0	0	0	1	6	1	1
967	44660.9	44661	22	20+	0	3	0	1	48	165	0	0	1	1	2	4	10	1	4	2	1	3	1	1	2	1	0	1	0	0	0	1	1	2	1	2	3	0	0	1	0	0	1	0	0	1	3	1	1
1210	44659.8	44659.9	22	20+	0	4	0	1	54	154	0	0	2	1	1	1	15	1	4	1	0	3	1	0	0	0	0	0	0	0	0	0	0	0	0	0	0	0	0	0	0	0	0	0	0	1	5	1	1
1129	44659.8	44659.8	19	18-19	0	1	0	1	51	153	0	0	2	2	4	4	12	1	4	1	1	3	1	1	3	2	3	3	3	3	1	3	3	3	3	3	3	3	3	3	3	3	1	3	3	1	6	1	1
80	44735.6	44735.6	19	18-19	0	2	0	1	69	163.5	0	0	2	1	1	1	11	1	4	1	0	3	1	1	3	2	3	0	2	0	0	3	3	3	2	3	3	2	3	3	3	2	2	1	3	1	7	1	1
287	44715.6	44715.6	19	18-19	0	1	0	1	53	168	0	0	2	2	4	4	6	1	4	1	1	3	1	1	1	1	1	1	0	0	0	1	0	1	0	1	1	0	0	1	1	1	0	0	0	1	6	1	1
1709	44666.5	44666.5	21	20+	0	3	0	1	85	173	0	0	2	2	0	4	12	1	4	0	0	3	1	1	2	2	2	1	1	2	1	3	1	1	1	2	2	2	2	1	1	1	1	1	1	1	5	1	1
519	44656.7	44656.7	21	20+	0	3	0	1	44	153	0	0	1	2	1	4	8	1	4	1	0	3	1	1	3	3	3	3	3	3	1	3	3	3	3	3	3	3	3	0	3	2	3	3	3	1	10	1	1
75	44654.6	44654.6	22	20+	0	4	0	1	62	160	0	0	1	1	4	4	6	0	4	1	0	3	1	0	1	0	0	0	0	0	1	1	1	1	1	1	0	1	0	1	0	1	0	0	0	1	3	1	1
666	44738.8	44738.8	19	18-19	0	1	0	1	55	158	0	0	2	1	4	4	8	0	4	0	1	3	1	1	1	2	1	0	1	0	1	1	1	1	1	1	1	1	0	1	0	1	0	1	1	1	3	1	1
490	44656.6	44656.6	19	18-19	0	1	0	1	82	162	0	0	2	1	2	4	15	1	4	1	1	3	1	1	1	1	2	1	1	1	0	1	1	2	1	2	2	1	1	3	1	2	1	2	1	1	8	1	1
56	44652.8	44652.8	23	20+	0	4	0	1	63	156	0	0	1	1	4	4	14	1	4	2	0	3	1	1	1	1	1	0	0	1	1	1	1	1	1	1	1	1	1	1	0	1	1	1	0	1	6	1	1
20	44652.7	44652.7	23	20+	0	4	0	1	59	172	0	0	2	1	4	4	8	1	4	1	0	3	1	1	2	3	2	3	1	0	1	1	1	3	2	3	3	2	2	1	2	2	1	1	2	1	7	1	1
616	44738.8	44738.8	19	18-19	0	2	0	1	69	158	0	0	2	1	4	4	6	1	4	1	0	3	1	1	1	0	0	0	0	0	0	1	1	2	1	1	1	0	0	2	1	2	0	1	1	1	4	1	0
750	44738.8	44738.8	19	18-19	0	1	0	1	52	157	0	0	2	1	4	4	7	1	4	0	1	3	1	1	1	1	0	0	0	1	0	0	0	0	0	1	1	2	0	0	0	1	0	0	0	1	4	1	1
475	44656.5	44656.6	19	18-19	0	1	0	1	49	158	0	0	2	1	2	4	9	1	4	0	0	3	1	1	2	1	0	1	2	2	0	1	1	3	1	2	3	3	0	0	2	3	2	2	1	1	9	1	1
2681	44735.6	44735.6	19	18-19	0	1	0	1	47	153	0	0	2	1	1	4	8	1	4	0	0	3	1	1	0	0	0	0	0	0	0	1	2	1	1	1	0	1	0	1	0	0	0	0	0	1	7	1	1
1168	44659.8	44659.8	20	20+	0	1	0	1	43	157	0	0	2	2	2	4	7	1	4	1	0	3	1	1	1	0	0	0	0	0	0	0	0	0	1	0	0	0	0	0	0	1	0	0	0	1	4	1	1
541	44656.7	44656.7	21	20+	0	3	0	1	50	155	0	0	2	2	1	4	18	1	4	1	0	3	1	1	1	1	2	1	0	1	0	1	1	1	1	1	1	1	1	1	1	1	1	1	1	1	5	1	1
889	44659.4	44659.4	19	18-19	0	1	0	1	73	158	0	0	2	2	1	4	5	1	4	1	0	3	1	1	1	1	0	0	0	0	0	0	1	0	0	0	0	0	0	0	0	0	0	1	0	1	4	1	1
758	44738.8	44738.8	20	20+	0	1	0	1	69	168	0	0	2	1	4	4	8	1	4	2	0	3	1	0	1	2	0	0	0	1	0	1	1	1	1	1	1	1	0	0	0	1	0	0	0	1	8	1	1
593	44656	44656	21	20+	1	3	0	1	72	185	0	0	2	2	2	2	8	1	4	0	0	3	1	1	2	1	1	0	0	1	0	1	1	1	0	1	1	0	0	1	0	1	2	0	0	1	7	1	1
902	44659.4	44659.4	19	18-19	0	1	0	1	48	160	0	0	2	2	1	4	5	1	4	1	0	3	1	1	1	1	1	0	0	0	0	1	1	0	0	1	1	0	0	0	0	1	0	1	0	1	6	1	1
481	44738.5	44738.6	20	20+	0	2	0	1	43	153	0	0	2	1	1	4	10	1	4	1	0	3	1	0	1	0	1	0	0	1	0	1	1	1	1	1	1	1	1	0	0	1	1	0	0	1	6	1	1
431	44655.6	44655.6	20	20+	0	2	0	1	62	165	0	0	2	2	1	4	8	1	4	0	0	3	1	1	3	1	1	0	0	3	1	3	2	1	2	2	1	1	2	1	0	1	0	1	0	1	8	1	1
2700	44735.7	44735.7	20	20+	0	2	0	1	47	153	0	0	1	1	2	4	10	1	4	2	1	3	1	1	1	3	1	1	1	1	1	2	2	2	2	1	2	2	1	1	1	3	1	2	1	1	6	1	1
2240	44742.9	44742.9	21	20+	0	4	0	1	49	158	0	0	2	0	0	1	12	1	4	1	1	3	1	1	1	2	1	0	0	0	0	1	1	1	2	2	1	0	1	2	1	2	1	1	1	1	8	1	1
593	44656.7	44656.7	23	20+	0	3	0	1	44	156	0	0	2	2	0	2	8	1	4	1	1	3	1	1	1	2	1	0	0	0	1	1	1	1	1	1	1	1	1	1	0	1	1	1	1	1	6	1	1
537	44738.8	44738.8	19	18-19	0	2	0	1	51	166	0	0	2	1	4	4	10	1	4	0	0	3	1	1	3	2	3	0	1	2	0	1	2	3	1	3	1	1	0	1	1	1	0	0	1	1	8	1	1
987	44659.5	44659.5	20	20+	0	2	0	1	60	155	0	0	1	2	1	4	6	1	4	1	0	3	1	1	1	2	1	1	0	1	1	1	1	0	0	1	1	1	1	0	0	1	1	0	0	1	7	1	1
400	44655.6	44655.6	20	20+	0	2	0	1	59	166	0	0	2	2	1	4	8	1	4	0	0	3	1	0	1	2	1	1	0	0	0	3	1	1	1	2	1	0	1	1	0	0	0	1	0	1	5	1	1
470	44738.6	44738.6	20	20+	0	2	0	1	53	168	0	0	2	1	1	4	8	0	4	1	0	3	1	0	1	1	1	1	0	1	0	2	2	1	1	1	1	1	1	1	1	1	0	0	1	1	6	1	1
1851	44666.8	44666.8	22	20+	0	3	0	1	64	160	0	0	2	2	1	4	8	1	4	0	0	3	1	1	1	1	1	0	0	1	0	0	0	0	0	1	1	0	0	0	0	0	0	0	0	1	7	1	1
783	44738.8	44738.8	20	20+	0	1	0	1	48	161	0	0	2	1	4	4	12	1	4	1	0	3	1	1	0	2	1	0	0	2	1	0	1	0	1	0	1	1	0	0	0	0	0	0	0	1	4	0	1
1923	44669.9	44669.9	20	20+	0	2	0	1	51	160	0	0	1	1	4	4	10	1	4	1	0	3	1	1	0	1	0	1	1	0	1	0	1	0	0	0	0	1	0	1	0	1	1	0	0	1	4	1	1
202	44654.8	44654.8	22	20+	0	4	0	1	74	160	0	0	1	1	1	0	8	1	4	1	0	3	1	1	1	2	1	0	0	1	1	1	0	1	1	1	1	1	0	0	0	1	0	1	1	1	5	1	1
2249	44742.9	44742.9	21	20+	0	4	0	1	98	164	0	0	2	1	1	1	11	1	4	1	0	3	1	1	1	1	1	0	0	0	0	1	2	0	0	1	2	1	0	0	0	1	0	0	1	1	6	1	0
281	44655.6	44655.6	22	20+	1	4	0	1	62	160	0	0	2	1	1	2	8	1	4	0	0	3	1	1	1	2	1	2	1	2	1	3	3	1	1	1	2	1	1	2	1	1	1	1	1	1	3	1	1
996	44659.5	44659.5	21	20+	0	3	0	1	80	157	0	0	2	2	0	4	10	1	4	1	0	3	1	1	1	0	0	0	0	1	1	1	1	1	1	1	0	0	0	1	0	1	0	1	0	1	3	1	0
12	44652.7	44652.7	22	20+	0	4	0	1	48	163	0	0	2	1	4	4	8	1	4	1	0	3	1	1	2	3	3	1	0	2	2	3	3	2	2	2	2	2	2	2	1	1	2	2	1	1	8	1	1
294	44715.6	44715.6	19	18-19	0	1	0	1	40	156	0	0	2	2	4	4	15	1	4	1	1	3	1	1	2	3	1	0	0	0	0	2	1	1	0	2	0	1	0	0	0	1	1	0	0	1	6	0	0
2454	44698.6	44698.7	19	18-19	0	2	0	1	49	155	0	0	1	1	4	4	8	1	4	1	0	3	1	1	2	1	1	0	1	0	0	1	1	1	0	1	1	0	1	1	1	3	0	1	0	1	7	1	1
1309	44660.4	44660.5	19	18-19	0	1	0	1	68.5	152	0	0	2	2	1	4	8	1	4	1	0	3	1	1	1	0	0	1	0	0	1	2	3	1	2	1	0	1	1	1	0	0	0	1	0	1	4	1	1
1471	44662.7	44662.7	20	20+	0	2	0	1	62	168	0	0	0	1	1	4	9	1	4	1	1	3	1	1	1	1	1	1	0	1	3	1	1	0	0	1	1	1	0	0	0	1	2	0	0	1	6	1	1
722	44738.8	44738.8	19	18-19	0	1	0	1	87	155	0	0	2	1	4	4	8	1	4	0	0	3	1	1	1	1	1	0	0	0	1	0	1	0	0	0	1	0	0	1	0	1	0	0	0	1	6	1	1
2443	44691.9	44691.9	20	20+	0	1	0	1	58	160	0	0	1	1	4	4	9	0	4	0	0	3	1	1	1	2	1	0	0	0	1	2	2	0	1	1	1	0	0	0	0	1	0	0	0	1	4	0	1
921	44744.6	44744.6	21	20+	0	2	0	1	47.7	157	0	0	2	1	1	4	8	1	4	2	0	3	1	1	1	3	1	1	0	0	1	1	0	1	0	1	1	1	1	1	0	1	0	0	0	1	5	1	1
1673	44664.9	44664.9	21	20+	0	3	0	1	60	165	0	0	2	1	1	1	8	1	4	2	1	3	1	1	1	1	2	1	1	0	1	0	1	1	0	1	1	1	1	1	0	0	0	0	0	1	9	1	1
636	44657.8	44657.8	23	20+	0	4	0	1	45	157	0	0	2	2	2	4	10	1	4	0	0	3	1	1	2	1	1	1	0	0	0	1	0	0	0	1	0	0	0	0	0	0	0	0	0	1	6	0	1
1771	44666.6	44666.6	21	20+	0	3	0	1	56	164	0	0	2	2	1	4	12	1	4	1	0	3	1	1	0	0	0	0	0	0	0	0	0	0	0	0	0	0	0	0	0	0	0	0	0	1	7	1	0
131	44654.6	44654.6	19	18-19	0	1	0	1	47	160	0	0	2	2	1	4	9	1	4	1	0	3	1	1	1	1	1	0	0	1	0	1	1	1	1	1	2	1	1	1	1	1	0	2	0	1	7	1	1
94	44683.9	44683.9	21	20+	0	3	0	1	62	155	0	0	1	1	1	4	9	1	4	1	0	3	1	1	1	3	1	0	0	0	0	2	2	1	1	1	1	2	0	1	0	1	0	0	0	1	6	1	1
130	44715.4	44715.4	20	20+	0	2	0	1	60	169	0	0	1	1	0	4	12	1	4	1	1	3	1	1	2	2	2	1	0	1	1	2	2	2	2	2	1	1	1	1	1	2	1	1	1	1	8	1	1
2248	44742.9	44742.9	21	20+	0	4	0	1	46	163	0	0	2	0	0	1	8	1	4	1	0	3	1	1	0	1	0	0	0	0	0	0	1	0	0	1	0	0	0	0	0	0	0	0	0	1	4	0	1
96	44684	44684	18	18-19	0	1	0	1	49	160	0	0	2	1	4	4	6	1	4	1	1	3	1	1	1	1	1	0	1	0	0	1	1	1	1	1	1	1	1	2	1	1	0	0	0	1	6	0	0
1775	44666.6	44666.6	21	20+	0	3	0	1	46	150	0	0	2	2	1	4	16	1	4	1	0	3	1	1	1	1	1	0	0	1	1	2	2	1	1	0	2	1	0	0	0	0	0	1	0	1	4	0	1
2497	44698.8	44698.8	21	20+	0	3	0	1	68	162	0	0	1	1	2	4	4	1	4	0	0	3	1	1	3	2	1	0	0	1	1	2	1	0	0	2	3	1	0	1	0	0	0	0	0	1	7	0	0
108	44738.4	44738.4	22	20+	0	4	0	1	59	158	0	0	1	1	4	4	10	1	4	1	0	3	1	1	0	0	0	0	0	0	0	0	0	1	1	0	0	0	0	0	0	0	0	0	0	1	6	0	0
586	44738.8	44738.8	21	20+	0	1	0	1	40	153	0	0	2	2	4	4	6	1	4	1	0	3	1	1	1	2	1	2	1	1	0	1	1	2	0	1	1	0	1	1	1	0	1	0	1	1	5	0	0
1732	44678.5	44678.5	18	18-19	0	1	0	1	52	164	0	0	2	1	0	4	6	1	4	1	1	3	1	1	1	0	0	0	0	0	0	1	0	2	0	1	0	0	0	0	0	0	0	0	0	1	4	0	0
792	44738.8	44738.9	20	20+	0	1	0	1	75	167	0	0	2	1	4	4	3	1	4	0	1	3	1	0	1	2	1	1	0	2	1	1	2	1	2	1	1	1	1	2	0	3	1	0	0	1	8	0	1
124	44654.6	44654.6	20	20+	0	1	0	1	43	155	0	0	2	2	1	4	12	1	4	1	1	3	1	1	1	0	1	0	0	0	0	1	1	0	1	1	2	1	1	1	0	2	0	1	0	1	5	0	1
864	44659.4	44659.4	19	18-19	0	1	0	1	56	167	0	0	2	1	1	4	8	1	4	1	0	3	1	0	2	2	1	1	0	0	0	1	1	0	0	2	1	0	1	1	0	2	2	0	0	1	5	0	1
1474	44662.7	44662.7	20	20+	0	2	0	1	44	166	0	0	0	1	1	4	9	1	4	1	0	3	1	0	1	2	1	1	0	1	2	1	1	1	1	2	1	1	1	1	1	1	1	0	1	1	8	1	1
111	44738.4	44738.4	21	20+	0	4	0	1	53	163	0	0	1	1	2	4	8	1	4	0	0	3	1	1	1	1	0	0	0	1	0	1	1	0	0	1	0	0	0	1	0	0	0	0	0	1	8	1	1
1728	44666.5	44666.5	21	20+	0	3	0	1	52	150	1	0	2	2	1	4	6	1	4	0	0	2	1	1	1	2	1	0	1	1	1	2	1	0	0	1	0	1	0	1	1	0	0	2	1	1	4	0	0
1340	44660.5	44660.5	23	20+	0	4	0	1	50	158	1	0	2	2	2	2	8	1	4	1	0	2	1	0	1	0	0	0	0	0	0	1	1	0	0	0	0	0	0	0	0	0	0	0	0	1	3	0	0
862	44739	44739	19	18-19	0	2	0	1	43	153	1	0	2	1	4	4	4	1	4	1	0	2	1	1	2	0	2	0	1	1	0	3	3	3	3	3	3	1	1	3	3	2	3	3	3	1	8	1	1
2629	44720.4	44720.4	21	20+	0	4	0	1	88	160	1	0	2	0	0	0	6	1	4	1	0	2	1	1	0	1	1	0	0	0	0	1	1	1	1	0	0	0	0	1	0	0	0	0	0	1	1	0	1
2476	44698.7	44698.7	19	18-19	0	2	0	1	65	171	1	0	1	1	0	4	8	1	4	1	0	2	1	1	1	0	0	0	0	0	0	0	0	1	1	1	1	0	0	1	0	1	0	0	0	1	5	0	0
804	44738.8	44738.9	21	20+	0	1	0	1	70	160	1	0	2	1	4	2	10	1	4	0	0	2	1	1	1	0	0	0	0	0	0	2	1	0	0	0	1	1	0	2	1	0	0	0	0	1	6	1	1
499	44738.7	44738.7	19	18-19	0	2	0	1	42	155	0	0	2	1	4	4	6	1	4	2	1	2	1	1	1	3	2	0	0	0	0	2	1	1	0	1	2	0	1	2	1	1	1	1	1	1	3	1	1
556	44655.9	44655.9	20	20+	0	1	0	1	52	156	0	0	2	1	1	4	7	1	4	0	0	2	1	1	1	1	0	0	0	0	0	1	1	1	1	2	1	0	1	0	0	1	0	1	0	1	4	1	1
157	44715.4	44715.4	20	20+	0	2	0	1	41	154	0	0	2	1	4	4	8	1	4	1	0	2	1	0	1	1	0	0	0	0	1	1	1	0	1	0	1	0	0	0	0	0	0	0	0	1	4	1	1
533	44656.7	44656.7	21	20+	0	3	0	1	51	163	0	0	2	2	1	1	8	1	4	1	0	2	1	0	0	0	0	0	0	0	0	0	0	0	0	0	0	0	0	0	0	0	0	0	0	1	2	1	1
64	44652.8	44652.8	22	20+	0	4	0	1	56	172	0	0	2	1	4	1	10	1	4	0	1	2	1	1	2	2	2	0	2	1	1	1	2	2	1	2	2	2	2	2	2	2	1	1	1	1	4	0	0
1392	44661.6	44661.6	22	20+	0	4	0	1	60	160	0	0	1	1	1	1	4	1	4	2	1	2	1	1	0	0	0	0	0	0	0	0	0	0	0	0	0	0	0	0	0	0	0	0	0	1	3	0	1
457	44738.6	44738.6	20	20+	0	2	0	1	52	160	0	0	2	1	1	4	6	1	4	0	0	2	1	1	1	0	1	0	0	2	0	1	1	0	1	1	0	0	0	0	0	1	0	0	0	1	4	0	0
2264	44684.7	44684.8	19	18-19	0	1	0	1	48	153	0	0	2	0	0	0	6	1	4	1	0	2	1	0	1	1	1	0	0	1	0	1	1	0	1	1	1	0	1	0	0	1	1	1	0	1	3	1	0
341	44655.9	44655.9	22	20+	0	4	0	1	72	160	0	0	2	2	2	0	8	1	4	0	0	2	1	0	1	0	0	0	0	0	0	0	0	0	0	0	0	0	0	0	0	1	0	0	0	1	4	0	0
2323	44686.7	44686.7	21	20+	0	2	0	1	43	154	0	0	2	2	2	2	8	1	4	0	0	2	1	1	0	0	0	0	0	0	0	0	0	0	0	0	0	0	0	0	0	0	0	0	0	1	4	1	1
2126	44682	44682	21	20+	0	2	0	1	45	158	0	0	1	1	1	1	8	1	4	1	1	2	1	1	1	0	0	1	0	1	1	1	2	0	0	0	0	0	0	1	0	1	1	1	0	1	6	1	1
1546	44664.8	44664.8	20	20+	0	2	0	1	50	163	0	0	2	2	2	4	12	1	4	1	1	2	1	1	2	1	0	0	0	0	0	1	1	1	0	1	2	0	0	0	0	1	0	0	0	1	7	1	1
251	44715.5	44715.6	20	20+	0	1	0	1	40	159	0	0	2	2	4	4	3	1	4	1	0	2	1	1	1	1	1	0	0	1	0	1	0	1	0	0	0	1	0	1	0	0	0	0	0	1	5	1	1
554	44738.8	44738.8	19	18-19	0	2	0	1	50	160	0	0	2	1	4	4	10	1	4	0	0	2	1	1	1	1	1	0	1	0	1	0	1	2	1	1	1	0	0	1	1	0	0	0	1	1	6	1	1
97	44654.6	44654.6	19	18-19	0	1	0	1	66	168	0	0	2	2	1	4	10	1	4	0	1	2	1	1	1	2	0	0	0	0	1	1	0	2	1	1	1	0	0	1	1	3	0	0	0	1	7	1	1
1168	44664.5	44664.5	22	20+	0	4	0	1	66	164	0	0	1	1	2	4	18	1	4	2	0	2	1	1	3	1	1	1	1	2	0	0	0	1	2	3	1	1	0	1	0	1	0	0	0	1	8	1	1
661	44657.8	44657.8	22	20+	0	4	0	1	53	154	0	0	2	1	1	1	20	1	4	1	0	2	1	1	1	0	0	0	1	0	1	1	1	2	1	1	1	1	0	0	0	0	0	0	0	1	6	1	0
1337	44676.7	44676.8	19	18-19	0	1	0	1	51	163	1	0	1	1	2	1	5	1	4	2	0	1	1	1	3	2	2	0	1	1	1	0	0	1	0	1	1	1	1	1	1	1	1	2	1	1	8	1	1
863	44739	44739	19	18-19	0	1	0	1	51	163	0	0	2	1	4	4	3	0	4	1	0	1	1	1	0	1	1	0	0	1	0	0	1	1	1	0	0	1	0	1	0	0	0	0	0	1	3	0	0
206	44715.4	44715.4	20	20+	0	2	0	1	54	157	0	0	1	1	4	4	6	1	4	1	0	1	1	1	2	1	2	0	0	1	0	1	2	1	2	3	3	1	2	1	0	0	0	0	0	1	4	1	0
587	44738.8	44738.8	19	18-19	0	2	0	1	45	157	0	0	2	1	4	4	10	1	4	0	0	1	1	1	1	1	1	0	0	0	1	3	3	2	2	1	2	1	2	1	2	0	0	2	3	1	6	1	1
1343	44660.5	44660.5	21	20+	0	3	0	1	41	156	0	0	1	1	4	4	7	1	4	2	0	1	1	1	1	2	0	0	0	0	0	0	0	0	0	0	0	0	0	0	0	0	0	0	0	1	5	1	1
6	44652.7	44652.7	22	20+	0	4	0	1	68	163	0	0	2	1	4	4	8	1	4	1	1	1	1	1	1	2	1	0	0	0	1	1	2	1	1	1	1	0	1	1	0	1	1	1	0	1	6	1	1
835	44738.9	44738.9	19	18-19	0	2	0	0	68	167	0	0	2	1	4	4	7	1	4	0	0	1	1	1	1	1	1	0	1	1	1	1	1	1	1	2	1	0	0	2	1	0	0	1	1	1	6	1	1
2671	44725.5	44725.5	21	20+	0	2	0	1	53	154	2	0	2	1	1	0	6	1	4	0	0	0	1	1	1	0	0	0	0	0	0	0	0	1	1	2	1	1	0	1	0	0	0	0	0	1	5	1	1
371	44717.5	44717.6	22	20+	0	3	0	1	57	156	1	0	2	1	2	4	8	1	4	1	1	0	1	1	1	2	1	0	0	2	0	1	1	1	1	1	1	1	0	1	1	1	0	0	0	1	6	1	1
934	44660.9	44660.9	22	20+	1	3	0	1	77	180	0	0	2	1	0	4	8	1	4	0	0	0	1	1	0	3	1	0	0	1	1	1	1	0	0	0	0	0	0	1	0	1	0	0	0	1	2	1	1
2736	44735.8	44735.8	20	20+	0	3	0	1	44	160	0	0	1	1	2	4	10	1	4	0	0	0	1	1	2	1	1	0	0	1	0	1	1	2	1	2	3	0	0	1	0	0	0	0	0	1	3	0	1
887	44660.9	44660.9	20	20+	0	2	0	1	41	153	0	0	2	2	1	4	6	1	4	1	0	0	1	1	1	0	0	0	1	1	0	0	0	1	0	0	1	0	1	1	0	0	0	1	0	1	6	1	1
472	44738.6	44738.6	21	20+	0	2	0	1	39	153	0	0	1	1	1	4	5	1	4	0	0	0	1	1	1	1	1	0	1	1	0	1	1	1	1	1	1	0	1	1	1	1	0	0	1	1	4	1	1
19	44735.6	44735.6	21	20+	0	1	0	1	70	158	0	0	2	1	1	4	8	1	4	0	0	0	1	1	1	1	2	0	0	1	1	1	1	0	1	1	1	1	0	1	0	0	1	0	0	1	8	1	1
2699	44735.7	44735.7	22	20+	0	3	0	1	75	158	0	0	1	1	4	4	5	1	4	0	0	0	1	1	1	3	1	1	1	0	1	0	0	3	1	1	2	0	0	3	1	2	1	0	1	1	5	1	1
1916	44669.9	44669.9	19	18-19	0	2	0	1	50	152	0	0	2	2	4	4	6	1	4	1	1	0	1	1	1	1	2	1	1	1	1	2	2	1	2	2	2	0	2	1	2	2	0	2	2	1	4	0	1
244	44715.5	44715.6	19	18-19	0	1	0	1	73	165	0	0	2	2	4	4	9	1	4	0	0	0	1	1	1	3	1	0	0	0	0	0	0	1	0	0	0	0	0	0	0	1	0	0	0	1	6	0	0
304	44655.8	44655.8	21	20+	0	3	0	1	63	165	0	0	1	0	0	0	8	1	4	1	0	0	0	0	2	2	2	0	0	0	0	2	2	1	0	2	1	0	1	0	0	1	0	1	0	1	6	0	0
2494	44698.7	44698.7	20	20+	0	2	0	1	47	155	2	0	2	2	2	4	3	1	4	0	0	6	0	1	1	3	1	2	1	1	1	1	1	1	1	1	2	2	1	1	2	1	1	1	1	1	2	1	1
1382	44660.9	44660.9	19	18-19	0	1	0	1	58	153	2	0	2	2	2	4	7	1	4	1	1	6	0	0	1	1	1	0	0	1	2	3	2	1	1	1	1	1	2	1	1	1	0	3	1	1	3	0	0
1522	44663.4	44663.4	19	18-19	0	1	0	1	50	156	2	0	2	2	2	4	10	1	4	0	0	6	0	1	0	1	0	0	0	2	0	1	1	0	0	0	0	1	0	1	0	0	0	0	0	1	6	0	0
543	44655.9	44655.9	20	20+	0	2	0	1	42	156	1	1	1	1	0	4	12	1	4	0	0	6	0	1	0	0	0	0	0	0	0	1	1	1	0	1	1	0	0	1	1	0	1	0	0	1	4	0	0
1740	44666.6	44666.6	21	20+	0	2	0	1	50	155	1	0	2	1	0	4	10	1	4	0	0	6	0	1	2	1	0	0	0	0	0	0	0	0	0	0	0	0	0	0	0	0	0	0	0	1	3	1	0
213	44655.8	44655.8	21	20+	0	3	0	0	55	170	1	0	2	2	2	1	10	1	4	1	0	6	0	1	0	2	0	0	0	0	0	0	0	0	0	1	1	0	0	0	0	0	0	0	0	1	5	0	0
1299	44676.7	44676.7	23	20+	0	4	0	1	70	170	1	0	2	2	2	0	6	1	4	0	0	6	0	1	1	0	0	0	0	1	1	0	1	1	1	1	0	0	0	0	0	0	0	0	0	1	6	1	0
2638	44720.4	44720.4	21	20+	0	4	0	0	48	153	1	0	1	0	0	0	3	1	4	0	0	6	0	1	0	1	0	0	0	0	0	1	0	0	1	0	0	0	0	0	0	1	0	0	0	1	2	0	1
1266	44676.7	44676.7	20	20+	0	1	0	1	69	167	1	0	1	0	1	4	6	1	4	1	0	6	0	0	0	1	0	0	0	2	0	0	1	0	0	1	0	0	0	0	0	0	2	0	0	1	3	0	1
1276	44660	44660.1	19	18-19	0	1	0	1	59	153	1	0	2	1	1	4	8	1	4	1	0	6	0	0	2	2	1	0	0	0	1	1	1	0	1	1	2	1	0	0	0	1	0	0	0	1	4	1	0
266	44655.8	44655.8	23	20+	0	4	0	1	50	156	1	0	1	1	1	0	12	1	4	0	0	6	0	1	1	1	1	0	0	0	0	2	1	1	1	2	1	1	1	1	0	1	0	0	0	1	7	0	1
2000	44673.8	44673.8	18	18-19	0	1	0	1	58	165	1	0	2	2	2	4	10	1	4	1	0	6	0	1	2	2	2	0	0	0	0	2	3	1	1	2	2	1	1	0	1	2	0	2	0	1	7	1	1
1270	44660	44660	18	18-19	0	1	0	1	59	163	1	0	2	2	4	4	6	1	4	1	0	6	0	1	1	1	0	0	0	1	0	1	1	0	1	1	0	0	0	0	0	1	0	0	0	1	7	1	0
434	44738.6	44738.6	20	20+	0	2	0	1	58	160	1	0	2	1	1	4	3	1	4	0	0	6	0	1	1	1	1	1	1	0	1	0	2	1	0	0	1	0	0	0	0	0	0	1	0	1	7	0	1
369	44655.8	44655.9	19	18-19	0	1	0	1	86	160	0	1	1	1	1	1	6	0	4	1	0	6	0	0	1	0	1	0	0	0	0	1	1	1	1	1	1	1	0	1	1	1	1	0	1	1	3	0	0
613	44656.8	44656.8	22	20+	0	3	0	1	53	168	0	1	0	2	0	2	14	1	4	0	0	6	0	1	2	1	1	0	0	0	0	2	2	2	1	1	1	2	1	1	0	0	0	1	0	1	3	0	0
956	44660.9	44661	22	20+	0	2	0	1	48	164	0	1	2	1	0	4	16	1	4	0	0	6	0	1	1	1	3	1	3	0	2	3	3	3	3	3	3	3	3	3	1	1	0	0	0	1	5	1	1
1230	44659.8	44659.9	19	18-19	0	1	0	1	53	156	0	1	2	2	2	2	7	1	4	1	0	6	0	1	1	1	0	0	0	1	0	0	1	1	1	1	0	0	0	1	0	1	1	1	0	1	5	0	1
1260	44659.9	44659.9	20	20+	0	1	0	1	49	167	0	1	2	2	4	4	5	1	4	0	0	6	0	1	1	2	1	0	0	0	0	1	2	1	1	1	2	1	1	2	1	1	0	1	2	1	6	1	0
489	44656.6	44656.6	19	18-19	0	1	0	1	60	157	0	0	2	1	1	4	3	1	4	1	0	6	0	1	2	2	2	1	0	1	0	0	2	1	0	1	1	1	0	1	0	0	0	0	0	1	3	0	0
1211	44659.8	44659.9	19	18-19	0	1	0	1	44	155	0	0	2	2	2	2	8	1	4	1	0	6	0	1	2	1	0	0	0	0	0	0	0	0	0	0	1	0	0	0	0	1	0	0	0	1	3	0	0
1235	44676.7	44676.7	19	18-19	0	1	0	1	48	161	0	0	1	1	1	1	5	1	4	0	0	6	0	0	1	1	0	0	0	1	0	0	0	0	0	0	0	0	0	0	0	0	0	0	0	1	2	0	0
1241	44659.9	44659.9	19	18-19	0	1	0	1	45	155	0	0	2	2	2	4	8	1	4	1	0	6	0	1	1	2	0	1	0	0	1	1	2	1	0	0	1	1	0	0	0	1	0	0	0	1	4	0	0
743	44658.7	44658.7	19	18-19	0	1	0	1	55	162	0	0	1	1	4	4	9	1	4	0	0	6	0	1	2	1	0	0	0	1	0	1	0	0	0	1	1	0	0	0	0	0	0	0	0	1	6	1	0
821	44659.4	44659.4	19	18-19	0	1	0	1	57	160	0	0	2	2	2	4	8	1	4	0	0	6	0	0	1	1	1	0	0	1	1	2	1	0	1	1	1	1	0	0	0	2	1	2	0	1	5	1	0
1508	44677.9	44677.9	20	20+	0	1	0	1	53	166	0	0	1	1	4	4	3	1	4	1	0	6	0	1	1	1	1	1	0	2	1	1	1	0	1	1	1	1	1	0	0	1	1	0	0	1	2	0	1
50	44655.8	44655.8	20	20+	0	2	0	0	56	158	0	0	1	0	0	0	6	1	4	1	0	6	0	0	0	1	0	2	0	1	0	2	2	0	0	0	1	0	1	1	1	1	0	0	0	1	4	0	1
1554	44664.8	44664.8	20	20+	0	1	0	1	61	169	0	0	2	2	2	4	8	1	4	0	0	6	0	1	0	1	0	1	0	0	0	0	1	0	0	0	0	0	0	0	0	0	0	0	0	1	7	1	0
982	44661	44661	21	20+	0	3	1	1	55	153	0	0	2	1	1	4	9	1	4	2	0	6	0	0	3	1	1	0	0	1	1	2	3	1	2	1	1	1	0	1	1	2	0	0	0	1	2	1	1
401	44655.9	44655.9	21	20+	0	3	0	0	49	163	0	0	0	0	0	0	8	1	4	1	0	6	0	1	0	0	0	1	0	1	1	1	0	0	1	0	1	0	0	1	0	2	1	0	0	1	7	0	0
387	44655.6	44655.6	21	20+	0	2	0	1	51	155	0	0	2	2	1	0	9	1	4	0	0	6	0	1	1	1	1	0	0	0	0	0	1	0	0	1	0	1	0	0	0	0	0	0	0	1	3	1	1
388	44655.6	44655.6	21	20+	0	2	0	1	58	164	0	0	2	2	1	0	9	1	4	0	0	6	0	1	0	0	0	0	0	0	1	1	1	0	0	0	0	1	0	0	0	1	0	0	0	1	3	1	0
1694	44678.4	44678.4	21	20+	0	3	0	1	48	160	0	0	1	1	1	1	4	1	4	0	0	6	0	0	0	0	0	0	0	0	0	0	0	0	0	1	0	0	0	1	0	0	1	0	0	1	5	0	0
153	44655.8	44655.8	21	20+	0	3	0	0	48	160	0	0	0	0	0	0	2	0	4	0	1	6	0	1	2	0	2	0	0	0	0	0	0	0	0	2	0	0	0	0	0	1	0	0	0	1	4	1	1
906	44660.9	44660.9	21	20+	0	2	0	1	43	160	0	0	2	2	1	4	10	1	4	0	0	6	0	1	0	1	0	0	0	2	0	0	0	0	0	0	0	0	0	0	0	0	1	0	0	1	5	1	1
463	44655.9	44655.9	22	20+	0	3	0	1	46	162	0	0	1	1	1	1	8	1	4	0	0	6	0	1	2	1	1	1	0	1	1	1	1	1	1	1	1	1	1	0	0	1	1	1	1	1	5	0	1
664	44657.8	44657.8	22	20+	0	4	0	1	58	152	0	0	2	2	0	2	10	1	4	0	1	6	0	1	0	1	1	0	0	0	0	1	1	0	1	1	0	0	0	0	0	0	0	0	0	1	4	0	0
631	44657.8	44657.8	23	20+	0	4	0	1	50	155	0	0	2	2	0	0	5	1	4	0	0	6	0	1	0	0	0	0	0	0	0	1	1	0	0	0	0	0	0	0	0	2	0	0	0	1	2	0	0
1382	44677.4	44677.4	20	20+	0	2	0	1	47	155	0	0	0	0	2	2	9	1	4	0	0	6	0	1	0	0	0	0	0	0	0	0	0	0	0	0	0	0	0	0	0	1	0	0	0	1	3	1	0
633	44656.5	44656.5	20	20+	0	2	0	1	63	158	0	0	1	1	1	1	8	1	4	0	0	6	0	1	2	2	2	0	0	0	0	0	0	0	0	1	1	0	0	0	0	0	0	0	0	1	2	1	1
1171	44659.8	44659.8	19	18-19	0	1	0	1	76	161	0	0	2	2	2	4	3	1	4	1	0	6	0	1	3	1	1	0	0	1	0	1	2	1	1	1	1	1	1	1	0	2	0	0	1	1	3	1	1
195	44655.8	44655.8	22	20+	0	3	0	0	53	156	0	0	0	0	0	0	6	0	4	1	0	6	0	1	1	1	0	0	0	1	0	1	1	0	0	1	1	0	0	1	0	1	0	0	0	1	2	1	1
1686	44665.4	44665.5	21	20+	0	3	0	1	55	160	0	0	1	1	1	1	8	1	4	0	0	6	0	1	0	0	0	0	0	0	0	1	1	0	0	1	0	0	0	0	0	0	1	0	0	1	4	1	0
64	44655.8	44655.8	21	20+	0	3	0	1	96	160	0	0	1	0	0	0	8	1	4	1	0	6	0	1	2	1	1	0	0	0	1	1	1	0	0	1	1	0	1	0	0	0	0	0	0	1	3	1	1
1678	44678.3	44678.4	21	20+	0	3	0	1	57	155	0	0	2	2	4	1	8	1	4	1	0	6	0	1	1	1	2	1	1	1	1	1	1	1	1	2	2	1	1	1	1	1	0	0	0	1	3	0	1
1172	44664.6	44664.6	19	18-19	0	1	0	1	50	163	0	0	2	2	1	4	8	1	4	1	0	6	0	0	1	1	1	0	0	1	0	1	1	1	1	1	2	2	1	2	0	1	1	0	0	1	3	1	1
1375	44677.3	44677.3	20	20+	0	1	0	1	56	185	0	0	2	1	2	2	5	1	4	0	0	6	0	0	1	0	1	0	0	1	0	1	1	0	1	1	1	1	1	1	0	1	0	1	0	1	2	0	0
461	44738.5	44738.6	21	20+	0	2	0	1	52	162	0	0	2	1	1	4	10	1	4	0	0	6	0	0	1	0	0	0	0	0	0	1	1	0	0	1	1	1	1	1	0	0	1	1	0	1	3	0	0
1691	44678.4	44678.4	21	20+	0	3	0	1	48	160	0	0	2	1	4	4	6	1	4	1	0	6	0	1	1	1	1	0	0	1	0	1	1	0	0	1	1	0	0	0	0	0	0	1	0	1	5	1	1
1990	44673.8	44673.8	19	18-19	0	1	0	1	53	161	0	0	2	2	1	4	7	1	4	1	0	6	0	1	2	1	1	0	0	0	0	0	1	0	1	2	0	0	0	1	0	1	0	0	0	1	4	1	1
1592	44677.9	44677.9	19	18-19	0	1	0	1	63	158	0	0	2	1	4	4	7	1	4	1	0	6	0	0	0	0	0	0	0	0	0	1	0	0	1	1	0	0	0	1	0	0	0	0	0	1	6	0	1
1478	44662.7	44662.7	20	20+	0	2	0	1	53	159	0	0	2	1	1	4	15	1	4	2	1	6	0	1	1	2	1	0	0	0	0	2	1	2	0	2	1	0	0	2	0	1	0	1	1	1	5	0	1
681	44657.8	44657.8	21	20+	0	4	0	1	72	155	0	0	2	2	1	4	8	1	4	1	0	6	0	1	1	2	2	1	1	1	0	0	0	2	0	0	1	0	0	0	1	1	1	0	1	1	7	1	1
1704	44666.5	44666.5	21	20+	0	3	0	1	53	158	0	0	2	2	1	1	6	1	4	0	0	6	0	1	0	0	0	0	0	0	0	0	0	0	0	0	0	0	0	0	1	1	1	0	1	1	4	1	1
1741	44666.6	44666.6	21	20+	0	2	0	1	57	161	0	0	2	2	4	4	4	1	4	1	0	6	0	0	2	2	0	0	0	0	0	1	1	0	0	0	0	1	0	0	0	1	0	0	0	1	5	1	1
1323	44660.5	44660.5	19	18-19	0	1	0	1	65	163	0	0	2	2	2	2	6	1	4	1	1	6	0	1	1	0	0	0	0	2	0	1	1	0	0	1	2	0	0	0	0	0	0	0	0	1	4	1	0
1855	44666.8	44666.8	20	20+	0	3	0	1	58	153	0	0	2	2	1	4	12	1	4	0	0	6	0	1	1	0	0	0	0	0	0	0	0	0	0	0	0	0	0	0	0	0	0	0	0	1	3	1	0
2741	44735.9	44735.9	20	20+	0	3	0	1	44	148	0	0	1	1	2	4	4	1	4	0	0	6	0	1	0	1	0	0	0	0	1	1	1	1	0	1	1	0	0	1	0	0	0	0	0	1	5	1	1
1858	44666.9	44666.9	20	20+	0	2	0	1	45	154	0	0	2	2	0	0	8	1	4	1	1	6	0	1	1	0	1	0	1	0	0	3	2	1	1	2	2	2	1	0	1	1	0	1	0	1	7	1	1
393	44717.5	44717.6	22	20+	0	3	0	1	45	151	0	0	2	1	2	4	8	1	4	1	0	6	0	1	0	0	0	0	1	1	0	0	1	2	1	1	1	2	0	3	1	0	1	0	1	1	4	1	1
253	44655.8	44655.8	22	20+	0	3	0	0	53	167	0	0	1	0	0	0	8	1	4	1	0	6	0	1	2	1	2	1	1	1	2	2	1	2	1	1	2	2	1	3	3	3	1	1	2	1	5	1	1
184	44654.7	44654.7	19	18-19	0	1	0	1	43	150	0	0	2	2	2	2	7	1	4	0	0	6	0	1	2	1	2	0	0	0	0	1	0	0	1	2	2	1	0	0	0	1	0	2	0	1	9	1	1
225	44654.8	44654.8	23	20+	0	4	0	1	48	153	0	0	2	1	4	4	10	1	4	1	0	6	0	1	1	2	1	0	0	0	0	1	1	1	1	1	1	0	1	0	0	0	0	0	0	1	7	1	1
651	44657.8	44657.8	23	20+	0	4	0	1	57	158	0	0	2	2	0	2	16	1	4	1	0	6	0	1	1	0	0	0	0	0	0	0	0	0	0	1	0	0	0	0	0	1	0	0	0	1	5	1	1
566	44656.7	44656.7	21	20+	0	3	0	1	70	164	0	0	2	2	1	4	11	1	4	0	0	6	0	0	0	1	1	0	0	1	0	1	1	1	1	1	1	1	0	1	1	1	1	1	1	1	6	0	1
1149	44663.9	44663.9	19	18-19	0	1	0	1	60	155	0	0	2	2	2	2	10	1	4	0	0	6	0	1	2	3	2	1	2	1	1	3	3	2	2	2	2	2	2	2	2	2	1	3	1	1	5	1	0
672	44657.8	44657.8	22	20+	0	4	0	1	60	158	0	0	2	2	1	2	4	1	4	0	0	6	0	0	2	2	0	0	0	0	0	0	0	0	0	0	0	0	0	0	0	1	0	0	0	1	8	1	0
195	44715.4	44715.4	20	20+	0	2	0	1	50	153	0	0	2	1	4	4	8	1	4	0	0	6	0	0	1	0	0	0	0	0	0	1	0	0	0	1	1	0	0	1	0	0	0	0	0	1	3	1	0
895	44659.4	44659.4	20	20+	0	1	0	1	74.5	156	0	0	2	1	1	4	7	1	4	0	0	6	0	1	1	2	1	1	0	1	1	1	0	0	0	1	1	0	0	0	0	1	0	0	0	1	4	1	0
1326	44676.7	44676.7	20	20+	0	1	0	1	47	164	0	0	1	1	1	4	7	1	4	1	1	6	0	1	0	1	1	1	0	0	0	1	0	0	1	1	0	0	0	1	0	1	0	0	0	1	7	1	1
1639	44678.3	44678.3	22	20+	0	3	0	1	54	157	0	0	1	1	4	1	10	1	4	0	0	6	0	1	2	0	1	0	0	0	0	0	0	0	0	0	0	0	0	0	0	1	0	0	0	1	6	1	1
288	44655.6	44655.6	19	18-19	0	2	0	1	78	158	0	0	2	2	1	2	8	1	4	0	0	6	0	1	3	0	1	1	1	1	1	2	1	1	1	3	1	1	1	1	1	1	1	1	1	1	6	1	1
1833	44666.8	44666.8	21	20+	0	3	0	1	61	167	0	0	2	2	1	4	10	1	4	1	0	6	0	1	1	1	1	0	1	0	0	1	0	0	0	1	1	0	0	0	0	0	0	0	0	1	7	0	1
1887	44667.4	44667.4	21	20+	0	3	0	1	51	160	0	0	2	2	2	2	8	1	4	0	0	6	0	1	3	2	2	0	0	1	1	2	3	2	2	2	2	2	1	1	1	1	0	1	1	1	5	1	1
642	44657.8	44657.8	22	20+	0	4	0	1	54	163	0	0	1	2	1	2	10	1	4	0	0	6	0	1	1	0	0	0	0	0	0	1	0	0	0	1	1	0	0	0	0	1	0	0	0	1	6	1	1
1809	44666.7	44666.7	21	20+	0	3	0	1	45	153	0	0	2	2	0	4	9	0	4	1	0	6	0	0	1	2	1	0	1	1	0	2	2	0	1	1	1	0	0	0	0	0	0	1	0	1	7	0	0
1163	44659.8	44659.8	20	20+	0	1	0	1	50	150	0	0	2	2	0	4	9	1	4	1	1	6	0	1	1	0	0	1	1	1	0	1	1	0	1	1	1	1	1	1	1	2	1	1	0	1	8	0	0
1952	44670.8	44670.8	19	18-19	0	1	0	1	43	158	0	0	2	2	4	4	3	0	4	1	0	6	0	1	1	1	1	1	0	0	0	1	1	0	0	0	0	1	0	0	0	1	1	1	0	1	5	1	0
1541	44677.9	44677.9	20	20+	0	1	0	1	48	158	0	0	1	1	4	4	6	1	4	1	1	6	0	0	1	0	0	0	1	0	1	0	0	0	0	0	1	0	1	0	0	0	1	0	0	1	5	1	0
2125	44681.9	44681.9	20	20+	0	2	0	1	50	158	0	0	2	1	4	4	8	1	4	0	0	6	0	1	0	1	0	0	0	1	1	1	1	0	0	0	1	0	1	0	0	0	0	0	0	1	5	1	1
1726	44666.5	44666.5	21	20+	0	3	0	1	49	160	0	0	2	1	1	4	8	1	4	2	0	6	0	1	1	1	1	1	1	1	1	1	1	1	1	1	1	1	1	1	1	1	1	1	1	1	5	1	1
262	44654.9	44654.9	22	20+	0	4	0	1	74	168	0	0	2	2	1	1	6	1	4	1	0	6	0	1	0	1	0	0	0	0	1	1	0	0	1	1	1	0	0	1	0	1	0	1	0	1	4	1	0
932	44659.4	44659.5	19	18-19	0	1	0	1	66	168	0	0	2	1	1	4	6	1	4	2	0	6	0	0	1	2	0	0	0	1	2	1	0	0	1	1	1	0	0	0	0	2	0	0	0	1	6	0	0
107	44738.3	44738.4	21	20+	0	4	0	1	58	166	2	0	1	1	4	1	12	1	4	2	0	5	0	1	2	2	1	1	0	0	0	0	2	0	0	1	1	1	0	0	0	0	0	0	0	1	4	1	0
1166	44659.8	44659.8	19	18-19	0	1	0	1	49	150	1	1	2	2	2	4	12	1	4	0	1	5	0	1	1	1	0	0	0	2	1	2	0	0	0	1	2	2	1	0	1	2	1	0	0	1	5	1	1
113	44655.8	44655.8	22	20+	1	3	0	1	62	167	1	0	1	0	0	4	8	1	4	1	0	5	0	0	3	1	2	2	1	1	2	2	1	1	2	2	3	1	2	1	0	1	1	1	0	1	5	1	0
460	44655.6	44655.7	20	20+	0	2	0	1	58	160	0	1	2	2	1	4	8	1	4	0	1	5	0	1	1	1	1	0	0	0	0	3	3	3	2	1	3	3	2	3	3	3	0	3	3	1	5	1	1
803	44659.4	44659.4	20	20+	0	2	0	1	45	157	0	1	2	1	1	4	9	1	4	1	0	5	0	1	1	1	1	1	0	0	0	1	1	0	0	1	0	0	0	1	0	1	1	0	0	1	2	1	0
399	44655.6	44655.6	21	20+	0	2	0	1	50	163	0	1	2	2	1	4	10	1	4	1	0	5	0	0	0	0	0	1	0	0	0	0	1	0	0	1	0	0	0	1	0	0	0	0	0	1	2	1	1
103	44684	44684	19	18-19	0	1	0	1	48	152	0	0	1	1	4	4	7	1	4	1	0	5	0	1	2	0	1	0	1	0	0	1	0	3	0	2	1	1	0	2	0	1	3	0	1	1	6	1	0
655	44656.6	44656.6	20	20+	0	2	0	1	48	163	0	0	2	1	2	4	8	1	4	1	1	5	0	1	1	1	1	0	0	2	1	2	0	1	1	2	1	1	2	1	0	1	0	0	0	1	2	1	1
824	44659.4	44659.4	20	20+	1	2	0	1	82	185	0	0	2	0	0	4	8	1	4	1	1	5	0	1	1	2	1	0	0	0	0	0	1	0	1	0	1	0	0	1	1	2	0	1	0	1	2	1	0
1830	44666.7	44666.7	21	20+	0	3	0	1	48	154	0	0	2	2	0	4	8	1	4	1	0	5	0	1	2	2	1	0	0	0	0	2	1	1	1	1	0	0	0	1	0	1	0	0	0	1	4	1	0
1942	44670.6	44670.6	20	20+	0	2	0	1	55	154	0	0	1	1	4	4	7	1	4	1	0	5	0	1	3	1	1	0	0	0	1	2	2	2	1	3	3	1	0	2	2	2	2	3	2	1	2	1	0
297	44715.6	44715.6	18	18-19	0	1	0	1	50	154	0	0	2	2	4	4	2.3	0	4	1	0	5	0	0	1	1	0	1	0	1	1	0	0	0	1	1	0	0	0	1	0	0	0	0	0	1	3	1	0
45	44735.6	44735.6	19	18-19	0	2	0	1	41	153	0	0	2	0	2	4	6	1	4	0	1	5	0	1	0	3	0	0	0	3	0	0	3	3	0	0	0	3	1	0	0	1	1	0	0	1	6	1	1
335	44717.5	44717.6	21	20+	0	3	0	1	41	151	0	0	2	1	2	4	3	1	4	0	0	5	0	1	1	1	0	0	0	1	0	0	0	1	0	0	0	0	0	0	0	1	2	0	0	1	7	1	1
908	44740.5	44740.5	20	20+	0	2	0	0	42	162	0	0	2	1	4	4	8	1	4	0	0	5	0	1	0	2	1	1	0	3	1	1	1	1	1	0	2	2	1	1	1	1	2	2	1	1	7	1	1
2378	44686.9	44686.9	19	18-19	0	2	0	1	52	160	0	0	2	1	4	4	5	1	4	1	1	5	0	1	1	0	0	0	0	0	0	0	1	1	0	0	1	1	0	0	0	0	0	1	1	1	6	1	1
44	44654.6	44654.6	19	18-19	0	1	0	1	40	150	0	0	2	2	1	4	8	1	4	0	0	5	0	1	1	1	1	1	0	1	1	1	1	1	1	1	0	1	0	1	0	0	0	1	0	1	7	1	1
518	44656.7	44656.7	20	20+	0	3	0	1	53	166	0	0	2	2	0	0	8	1	4	1	0	5	0	1	1	1	0	0	0	0	0	1	1	1	1	2	1	0	1	0	0	0	0	0	0	1	6	1	1
471	44738.5	44738.6	21	20+	0	2	0	0	59	164	0	0	2	1	0	4	4	1	4	1	0	5	0	1	1	0	1	0	1	3	0	2	2	3	1	1	2	2	1	2	1	2	0	1	2	1	8	1	1
2007	44673.8	44673.8	19	18-19	0	1	0	1	44	152	0	0	2	2	2	0	8	1	4	0	0	5	0	1	1	1	0	0	1	1	0	1	2	0	1	0	2	1	1	0	0	1	2	0	0	1	4	1	1
751	44658.7	44658.7	20	20+	0	3	0	1	53	160	0	0	1	1	4	2	8	1	4	0	0	5	0	1	1	1	0	0	0	1	0	1	1	1	1	2	1	0	0	1	0	2	1	0	0	1	5	1	0
1650	44664.9	44664.9	19	18-19	0	1	0	1	50	163	0	0	2	2	2	4	12	0	4	0	1	5	0	1	1	1	2	0	0	0	1	1	0	1	1	1	2	2	1	1	0	1	1	0	0	1	6	1	0
199	44715.4	44715.4	20	20+	0	2	0	1	65	156	0	0	2	2	4	2	4	1	4	2	0	5	0	0	2	0	0	0	0	0	1	2	3	0	1	2	1	3	0	1	1	1	0	0	0	1	8	1	0
27	44735.6	44735.6	19	18-19	0	1	0	1	49	165	0	0	2	1	1	0	7	1	4	0	0	5	0	1	2	1	2	1	1	1	1	1	1	1	1	1	1	1	1	1	1	1	1	1	1	1	6	1	1
233	44654.8	44654.8	22	20+	0	4	0	1	65	160	0	0	2	0	4	4	10	1	4	1	0	5	0	1	0	0	0	0	0	0	0	1	1	0	0	0	0	0	0	0	1	1	0	0	0	1	8	0	0
1819	44678.6	44678.6	20	20+	0	2	0	1	45	157	0	0	2	1	4	4	6	1	4	0	0	4	0	0	1	0	0	0	0	0	0	0	0	0	0	0	0	0	0	0	0	0	0	0	0	1	2	1	0
1907	44668.9	44668.9	21	20+	0	2	0	1	50	164	0	0	2	1	0	4	13	1	4	1	0	4	0	1	1	0	0	0	0	0	0	0	1	0	0	0	0	0	0	0	0	0	0	0	0	1	3	0	1
211	44715.4	44715.4	20	20+	0	2	0	1	76	160	2	0	1	1	4	4	11	1	4	2	0	3	0	1	0	1	0	0	0	0	0	1	1	0	1	1	1	1	1	1	0	1	1	0	0	1	8	1	1
551	44656.7	44656.7	21	20+	0	3	0	1	55	160	2	0	1	1	1	1	18	1	4	1	0	3	0	1	3	1	1	1	0	0	0	2	1	0	1	2	1	1	0	0	0	2	1	0	0	1	7	1	1
39	44654.6	44654.6	19	18-19	0	1	0	1	66	172	2	0	2	2	1	4	10	1	4	1	0	3	0	1	3	1	1	0	0	2	0	1	2	1	1	3	2	2	1	1	1	1	0	1	1	1	2	1	1
51	44735.6	44735.6	19	18-19	0	2	0	1	45	155	2	0	2	1	1	4	5	1	4	0	0	3	0	1	1	1	1	0	0	0	0	0	1	1	1	1	1	1	0	2	1	1	0	0	0	1	4	1	1
2321	44686.7	44686.7	20	20+	0	1	0	1	81.7	170	2	0	1	1	4	4	6	1	4	1	0	3	0	0	1	1	1	0	0	1	1	0	1	1	0	1	0	0	1	0	1	1	1	0	0	1	5	0	0
2203	44742.9	44742.9	22	20+	0	4	0	1	63	164	1	1	2	0	0	1	8	0	4	1	0	3	0	1	1	2	1	0	0	1	1	1	0	0	1	1	1	0	0	0	0	1	0	0	0	1	3	0	0
922	44660.9	44660.9	21	20+	0	2	0	1	42	160	1	1	2	2	1	2	5	1	4	0	0	3	0	0	1	1	1	0	0	1	0	1	1	0	1	1	1	0	1	1	0	1	2	1	0	1	4	1	1
998	44659.4	44659.5	21	20+	0	3	0	1	43	159	1	1	2	0	0	4	8	1	4	1	0	3	0	1	0	1	0	0	0	1	0	0	0	0	0	1	0	0	0	1	0	0	0	0	0	1	3	1	1
1491	44662.7	44662.8	20	20+	0	2	0	1	46	154	1	1	1	1	2	4	4	1	4	1	0	3	0	1	0	1	0	0	0	0	0	0	1	0	0	1	0	0	0	0	0	0	0	0	0	1	1	0	1
2016	44673.8	44673.8	19	18-19	0	1	0	1	75	174	1	1	2	2	2	2	10	1	4	1	0	3	0	1	1	2	1	0	1	0	1	0	0	0	1	0	0	0	0	0	0	0	0	0	0	1	6	1	0
853	44660.9	44660.9	21	20+	0	3	0	1	46	163	1	1	1	1	1	1	7	1	4	0	0	3	0	1	0	1	0	0	0	0	0	0	1	0	0	0	0	1	0	0	0	1	0	0	0	1	5	1	1
2140	44683.5	44683.5	19	18-19	0	1	0	1	53	163	1	1	2	1	4	4	9	1	4	1	1	3	0	1	1	1	0	0	0	0	0	1	0	1	0	1	0	1	0	1	0	0	0	0	0	1	3	0	0
26	44735.6	44735.6	19	18-19	0	1	0	1	64	159	1	1	2	1	1	4	10	1	4	0	0	3	0	1	1	1	0	0	0	1	0	1	0	1	0	0	0	0	0	1	0	0	0	0	0	1	4	1	1
2241	44742.9	44742.9	22	20+	0	4	0	1	45	165	1	1	2	1	1	0	10	1	4	0	0	3	0	1	3	1	3	0	0	0	0	1	0	0	0	1	1	0	0	0	0	0	0	0	0	1	7	1	1
2533	44700.8	44700.9	22	20+	1	4	0	1	58	167	1	1	1	1	4	0	3	1	4	0	0	3	0	1	0	1	0	0	0	0	0	1	1	0	1	1	0	0	0	0	0	1	0	0	0	1	5	0	1
543	44656.7	44656.7	22	20+	0	3	0	1	65	166	1	1	2	1	0	4	7	1	4	1	0	3	0	1	1	0	0	0	0	1	0	0	0	0	0	1	1	0	0	1	0	0	0	0	0	1	5	1	0
667	44738.8	44738.8	19	18-19	0	1	0	0	59	158	1	1	2	1	4	2	12	1	4	0	0	3	0	1	1	2	0	0	0	0	0	1	1	2	0	1	0	0	0	2	0	1	0	0	0	1	8	1	1
449	44655.9	44655.9	18	18-19	0	1	0	1	65	156	1	0	2	2	2	4	8	1	4	0	0	3	0	1	0	0	0	0	0	0	0	0	0	1	0	1	0	0	0	0	0	1	0	0	0	1	2	1	0
1329	44676.7	44676.7	18	18-19	0	1	0	1	45	160	1	0	1	1	1	4	8	1	4	1	0	3	0	1	1	1	1	1	1	1	1	1	1	1	1	1	1	1	1	1	1	1	1	1	1	1	9	1	1
137	44654.6	44654.6	19	18-19	0	1	0	1	67	161	1	0	2	2	1	4	8	1	4	1	0	3	0	1	1	0	0	0	0	1	0	1	1	1	1	1	0	1	0	2	0	1	1	0	0	1	5	1	0
2412	44688.9	44688.9	21	20+	0	3	0	1	70	169	1	0	1	1	4	4	8	1	4	0	0	3	0	0	1	1	0	0	0	1	0	0	0	0	0	0	0	0	0	0	0	2	0	0	0	1	3	1	0
415	44655.6	44655.6	21	20+	0	2	0	1	50	165	1	0	1	2	1	1	12	1	4	1	0	3	0	1	0	1	1	0	0	0	0	1	1	0	0	0	0	0	1	0	0	0	0	0	0	1	4	1	1
465	44655.9	44655.9	22	20+	0	4	0	1	56	162	1	0	1	2	0	0	8	1	4	0	0	3	0	0	0	1	0	0	0	0	0	1	1	0	1	1	1	1	0	0	0	0	3	0	0	1	3	0	0
1265	44659.9	44659.9	22	20+	0	4	0	1	44	153	1	0	1	0	4	4	6	1	4	1	0	3	0	1	0	0	0	0	0	0	0	0	0	0	0	1	0	0	0	0	0	0	0	1	0	1	4	0	0
2053	44680.5	44680.5	21	20+	0	2	0	1	48	164	1	0	1	1	1	4	6	1	4	0	0	3	0	1	1	0	0	0	0	0	0	0	0	0	0	0	0	0	0	0	0	1	0	0	0	1	3	1	1
2064	44742.5	44742.5	21	20+	0	3	0	1	58	163	1	0	2	2	0	1	5	1	4	1	0	3	0	1	0	2	1	0	0	0	0	1	2	0	1	1	1	1	1	0	0	1	0	0	0	1	3	0	1
734	44738.8	44738.8	20	20+	0	1	0	0	40	155	1	0	2	1	4	4	8	1	4	0	1	3	0	1	2	3	3	1	1	1	1	3	3	2	2	2	2	1	2	2	2	2	1	2	2	1	2	1	0
1902	44668.5	44668.6	21	20+	0	2	0	1	52	163	1	0	2	1	0	0	7	1	4	0	0	3	0	1	1	1	1	1	0	0	0	1	1	0	1	1	1	0	0	0	0	1	0	0	0	1	3	1	1
1888	44667.4	44667.4	20	20+	0	2	0	1	42	153	1	0	2	0	0	0	6	1	4	1	1	3	0	1	2	1	0	0	0	0	0	1	0	0	0	1	0	0	0	0	0	1	0	0	0	1	7	0	1
534	44655.9	44655.9	20	20+	0	1	0	1	62	163	1	0	1	1	1	4	6	1	4	0	1	3	0	1	1	1	0	0	0	0	0	0	0	0	0	0	0	0	0	0	0	0	0	0	0	1	5	0	1
58	44735.6	44735.6	19	18-19	0	2	0	1	83	161	1	0	2	1	1	0	6	1	4	0	0	3	0	0	1	3	1	0	0	0	1	2	2	3	2	2	1	1	0	2	1	2	1	1	0	1	5	1	1
263	44655.8	44655.8	19	18-19	0	1	0	1	63	165	1	0	1	1	0	4	4	1	4	1	0	3	0	1	0	1	0	0	0	2	1	2	1	0	1	1	1	1	1	1	0	1	1	1	0	1	4	0	0
799	44658.7	44658.7	20	20+	0	2	0	1	48	163	1	0	2	1	4	4	8	0	4	1	0	3	0	0	2	2	0	1	0	0	0	0	0	0	0	0	0	0	0	0	0	0	1	0	0	1	4	1	0
1806	44666.6	44666.7	21	20+	0	3	0	1	43	152	1	0	2	2	2	2	9	1	4	1	1	3	0	1	1	1	1	1	1	1	0	1	0	0	1	2	1	1	1	2	1	2	0	1	0	1	6	1	1
410	44717.5	44717.6	21	20+	0	3	0	1	51	158	1	0	1	1	2	4	10	1	4	1	0	3	0	1	1	2	2	0	0	1	2	2	2	2	2	1	2	1	1	2	0	1	1	1	0	1	7	1	1
717	44738.8	44738.8	19	18-19	0	2	0	1	53	159	1	0	2	1	4	4	6	1	4	0	0	3	0	1	1	2	1	0	0	1	0	1	0	1	0	1	1	0	0	1	0	1	0	0	0	1	6	1	0
2108	44742.5	44742.5	20	20+	0	3	0	1	70	159	1	0	1	1	4	1	8	1	4	1	0	3	0	1	1	2	1	1	0	1	0	1	1	1	0	1	0	0	1	1	1	2	0	1	1	1	4	1	1
2475	44698.7	44698.7	21	20+	0	3	0	1	51	153	1	0	1	1	4	4	12	1	4	1	0	3	0	1	2	1	0	0	0	1	0	2	2	2	1	1	1	0	0	1	0	1	0	0	0	1	7	1	1
2149	44742.6	44742.6	20	20+	0	2	0	1	65	158	1	0	2	1	1	1	14	1	4	0	0	3	0	0	1	0	1	2	1	0	0	1	0	0	0	1	1	1	0	0	1	1	1	0	0	1	7	1	1
339	44717.5	44717.6	20	20+	0	3	0	1	60	160	1	0	2	1	2	4	9	1	4	0	0	3	0	0	3	2	1	1	1	1	2	3	3	1	3	2	2	1	3	1	1	2	2	2	1	1	5	1	0
344	44717.5	44717.6	21	20+	0	3	0	1	82	160	1	0	2	2	2	4	12	1	4	0	0	3	0	1	1	0	1	1	0	0	1	1	0	0	0	1	2	1	0	1	1	1	0	0	0	1	5	1	1
1001	44661.4	44661.4	22	20+	0	3	0	1	48	164	1	0	2	1	1	0	10	1	4	2	1	3	0	1	1	2	1	0	1	1	0	0	0	0	0	1	1	1	0	1	0	2	0	0	0	1	4	1	1
801	44738.9	44738.9	19	18-19	1	2	0	0	50	165	1	0	1	1	0	4	8	1	4	0	0	3	0	1	2	3	2	1	1	0	0	2	1	2	1	2	1	0	1	2	2	2	0	1	0	1	5	1	0
1166	44664.4	44664.4	20	20+	0	1	0	1	52	167	1	0	2	2	2	4	6	1	4	0	0	3	0	0	2	3	2	1	2	1	0	2	2	3	2	2	2	2	2	3	2	3	2	0	1	1	5	1	0
2654	44720.5	44720.5	19	18-19	0	1	0	1	52	164	1	0	2	1	1	4	5	1	4	1	0	3	0	0	1	1	0	0	0	0	0	0	1	2	0	1	0	1	0	1	0	1	0	0	0	1	4	0	0
581	44738.8	44738.8	19	18-19	0	1	0	1	50	168	1	0	2	1	4	4	7	0	4	1	0	3	0	1	1	3	1	0	0	0	1	1	0	0	0	2	3	0	0	1	0	0	0	0	0	1	4	1	0
2015	44679.5	44679.5	19	18-19	0	1	0	1	58	162	1	0	2	1	4	4	8	1	4	1	0	3	0	1	1	0	0	0	0	1	0	0	1	0	0	0	0	0	0	1	0	0	0	0	0	1	7	0	1
60	44735.6	44735.6	19	18-19	0	2	0	1	47	154	1	0	1	1	1	4	5	1	4	1	0	3	0	1	2	1	1	1	0	1	1	1	1	2	1	1	1	1	1	1	1	1	0	0	1	1	8	1	1
1364	44660.6	44660.7	19	18-19	1	1	0	1	74	164	1	0	2	2	4	4	5	1	4	0	0	3	0	0	1	0	1	0	1	2	0	0	0	1	0	1	1	1	1	2	0	1	0	0	0	1	3	1	0
1144	44659.8	44659.8	22	20+	0	4	0	1	46	161	1	0	1	1	1	1	14	1	4	1	0	3	0	1	1	3	1	0	0	1	2	1	1	0	1	1	1	0	0	0	0	1	0	0	0	1	4	1	1
1918	44669.9	44669.9	19	18-19	0	1	0	1	52	157	1	0	2	2	4	4	12	1	4	0	1	3	0	1	3	3	2	1	1	3	1	2	2	1	1	2	2	2	2	2	0	1	1	1	0	1	6	1	0
2059	44742.5	44742.5	20	20+	0	3	0	1	52	160	1	0	1	1	0	1	6	1	4	1	0	3	0	1	1	1	1	1	0	0	0	1	1	1	0	1	0	0	0	0	0	1	1	0	0	1	5	1	0
223	44715.5	44715.5	20	20+	0	2	0	1	52	162	1	0	2	1	4	4	10	1	4	1	1	3	0	1	0	2	1	0	0	0	0	3	0	2	1	1	2	2	1	1	2	2	0	0	0	1	5	1	1
2679	44728.8	44728.8	20	20+	0	1	0	1	67	167	1	0	2	1	1	4	8	1	4	1	0	3	0	1	1	2	0	0	0	0	0	1	1	0	1	1	0	0	0	0	0	0	0	0	0	1	4	1	0
2465	44698.6	44698.7	21	20+	0	3	0	1	68	161	1	0	2	1	1	1	7	1	4	0	0	3	0	1	0	1	0	1	0	0	0	0	0	0	0	0	0	0	0	0	0	0	0	0	0	1	3	0	0
75	44654.6	44654.6	19	18-19	0	1	0	1	56	164	1	0	2	2	2	4	8	1	4	0	0	3	0	1	0	1	0	0	0	2	0	0	1	0	0	0	0	0	0	0	0	1	0	0	0	1	5	0	1
1024	44659.6	44659.6	21	20+	0	1	0	1	51	157	0	1	2	2	1	4	9	1	4	1	0	3	0	1	0	1	1	0	0	1	1	1	0	0	0	0	0	0	0	0	0	0	0	0	0	1	2	0	0
1599	44664.8	44664.8	21	20+	0	2	0	1	47	159	0	1	0	1	0	4	7	1	4	1	0	3	0	1	1	1	0	0	0	1	0	1	1	0	1	1	1	1	1	0	0	1	0	0	0	1	3	0	0
1731	44678.5	44678.5	18	18-19	0	1	0	1	52	163	0	1	2	1	4	4	5	1	4	1	1	3	0	0	1	1	0	1	0	0	1	0	1	0	0	0	1	0	0	0	0	0	0	0	0	1	4	0	1
1519	44663.4	44663.4	22	20+	0	3	0	1	45	158	0	1	1	2	1	4	5	1	4	1	1	3	0	1	2	2	1	0	0	0	0	1	1	0	0	1	1	1	0	2	0	1	0	0	0	1	3	1	1
1595	44664.8	44664.8	21	20+	0	3	0	1	50	153	0	1	2	0	0	4	10	1	4	1	0	3	0	1	1	1	1	1	0	1	1	2	0	0	1	1	0	0	1	0	0	1	0	1	0	1	2	0	0
1030	44659.6	44659.6	19	18-19	0	1	0	1	48	159	0	1	2	1	1	4	10	1	4	1	0	3	0	1	1	1	0	0	0	0	0	0	1	0	0	1	0	0	0	0	0	0	0	0	0	1	1	1	0
150	44715.4	44715.4	21	20+	0	2	0	1	52	158	0	1	1	1	4	4	8	1	4	1	0	3	0	1	2	1	1	0	0	1	0	2	2	2	1	2	1	1	1	1	0	2	0	2	0	1	3	0	0
61	44652.7	44652.8	22	20+	0	4	0	1	49	155	0	1	2	1	4	4	9	1	4	1	0	3	0	1	2	0	0	0	0	2	2	2	2	3	2	2	2	1	2	0	1	1	1	1	1	1	6	1	1
1079	44663.7	44663.8	19	18-19	1	1	0	1	46	163	0	1	2	2	2	4	8	1	4	0	0	3	0	1	1	1	1	1	0	0	0	1	0	1	0	1	1	0	0	1	0	1	1	0	0	1	4	1	1
787	44659.4	44659.4	19	18-19	0	1	0	1	69	158	0	1	2	2	2	4	7	1	4	0	0	3	0	1	2	1	1	1	0	2	1	2	3	1	2	2	2	3	1	2	1	2	2	0	1	1	6	1	1
683	44738.8	44738.8	18	18-19	0	1	0	1	62	157	0	1	2	1	4	4	7	1	4	2	0	3	0	1	1	1	0	0	0	1	0	1	1	1	0	1	1	1	0	1	0	1	0	1	0	1	6	1	0
798	44659.4	44659.4	22	20+	0	3	0	1	78	162	0	1	1	1	1	4	3	0	4	1	0	3	0	1	1	1	0	0	0	0	0	0	1	1	0	1	0	0	1	1	0	1	0	0	0	1	5	1	1
2238	44742.9	44742.9	21	20+	0	4	0	1	44	154	0	1	2	0	0	1	12	1	4	0	0	3	0	0	3	0	2	0	0	1	2	3	3	2	3	2	2	3	3	2	2	3	1	0	2	1	4	1	0
849	44660.9	44660.9	21	20+	0	3	0	1	65	160	0	1	2	1	4	4	6	1	4	1	0	3	0	1	1	1	1	1	1	1	1	1	1	1	1	1	1	1	1	1	1	1	1	1	1	1	3	1	1
571	44738.8	44738.8	19	18-19	0	1	0	1	47	159	0	1	2	1	4	4	6	1	4	1	0	3	0	1	1	2	0	1	0	0	0	1	2	0	1	1	1	0	0	1	0	0	0	0	0	1	8	1	0
855	44660.9	44660.9	21	20+	0	3	0	1	54	158	0	1	1	1	1	1	6	1	4	0	1	3	0	1	1	2	2	2	0	2	1	2	1	2	2	1	3	1	1	1	1	2	1	1	1	1	3	1	1
1053	44659.7	44659.7	20	20+	0	2	0	1	48	156	0	1	2	1	1	4	8	1	4	1	0	3	0	1	1	2	1	0	0	1	1	1	1	1	0	1	0	0	0	0	0	0	0	0	0	1	5	0	0
6	44703.7	44703.7	19	18-19	0	1	0	1	47	159	0	1	2	1	1	4	4	1	4	1	0	3	0	1	2	1	1	0	0	2	0	2	1	2	0	1	1	0	0	1	0	0	1	0	2	1	7	0	0
2252	44742.9	44742.9	22	20+	0	4	0	1	66	157	0	1	2	0	0	1	8	1	4	1	0	3	0	1	1	1	1	2	1	1	2	1	1	1	1	1	1	1	1	1	1	1	1	1	1	1	5	1	1
59	44735.6	44735.6	19	18-19	0	2	0	1	52	165	0	1	2	1	1	4	6	1	4	2	1	3	0	1	1	0	2	0	0	0	0	2	2	3	1	1	2	0	1	1	0	2	0	1	0	1	6	0	0
809	44738.9	44738.9	19	18-19	1	1	0	1	53	177	0	1	2	1	4	4	5	1	4	0	0	3	0	1	1	1	0	0	0	1	0	1	1	0	1	0	1	1	0	1	0	1	1	0	0	1	5	1	1
636	44738.8	44738.8	20	20+	0	2	0	1	58	160	0	1	2	1	4	4	6	0	4	1	0	3	0	1	1	0	0	0	0	0	0	0	0	0	0	0	1	0	0	0	0	0	0	0	0	1	6	1	0
857	44659.4	44659.4	19	18-19	0	1	0	1	43	153	0	0	2	1	1	4	5	1	4	1	0	3	0	0	1	1	0	0	0	0	0	0	0	0	0	0	0	0	0	1	0	1	0	0	0	1	4	0	1
177	44655.8	44655.8	19	18-19	0	1	0	0	53	154	0	0	1	1	1	4	6	1	4	1	0	3	0	1	1	1	0	0	0	0	0	1	1	0	1	1	1	0	0	0	0	0	0	0	0	1	5	1	0
1450	44662.6	44662.6	19	18-19	1	1	0	1	70	180	0	0	2	2	4	4	10	1	4	1	0	3	0	1	0	0	0	0	0	1	0	0	1	0	0	0	1	2	0	0	0	1	0	0	0	1	3	0	0
961	44659.5	44659.5	19	18-19	0	1	0	1	69	156	0	0	2	2	2	4	7	1	4	0	0	3	0	1	0	0	0	0	0	0	0	1	1	0	1	1	1	0	0	0	0	1	0	1	0	1	3	0	0
16	44654.6	44654.6	19	18-19	0	1	0	1	43	156	0	0	2	2	1	2	9	1	4	1	0	3	0	1	1	1	1	1	0	1	1	1	1	0	1	1	1	1	1	1	1	2	1	1	1	1	6	0	0
170	44654.6	44654.7	19	18-19	0	1	0	1	58	165	0	0	2	2	2	4	7	1	4	1	0	3	0	1	0	1	0	0	0	0	0	0	0	0	0	0	0	0	0	0	0	0	0	0	0	1	5	1	0
579	44655.9	44656	19	18-19	0	1	0	1	65	167	0	0	2	1	1	4	5	1	4	1	0	3	0	1	1	0	1	0	0	0	0	0	1	0	0	0	1	0	0	0	0	0	0	0	0	1	5	1	1
811	44658.7	44658.7	19	18-19	0	2	0	1	50	158	0	0	2	1	0	4	5	1	4	0	0	3	0	1	0	1	0	0	0	1	0	0	0	0	0	1	1	0	0	0	0	0	0	0	0	1	3	0	0
2064	44680.5	44680.5	20	20+	0	2	0	1	42	154	0	0	2	2	1	4	3	1	4	1	0	3	0	1	1	0	1	0	0	1	0	2	2	0	1	1	0	0	1	1	0	0	0	0	0	1	7	1	1
496	44738.7	44738.7	20	20+	0	2	0	1	45	162	0	0	2	1	4	4	8	1	4	1	1	3	0	1	1	1	0	0	0	1	0	1	0	1	1	1	1	1	1	1	0	1	0	0	0	1	3	0	1
2306	44686.7	44686.7	20	20+	0	3	0	1	60	165	0	0	2	2	0	4	9	1	4	0	1	3	0	1	1	3	1	0	1	1	1	0	0	0	1	1	2	0	0	1	0	1	1	0	0	1	3	0	0
414	44655.6	44655.6	20	20+	0	2	0	1	45	162	0	0	2	2	1	4	12	1	4	1	0	3	0	1	1	1	1	1	0	0	1	1	1	1	1	1	1	1	1	1	1	1	0	0	0	1	3	0	0
357	44655.6	44655.6	20	20+	0	2	0	1	60	161	0	0	2	2	1	4	6	1	4	1	0	3	0	1	0	0	0	0	0	0	0	0	0	0	0	0	0	0	0	0	0	0	0	0	0	1	3	1	1
2750	44736.4	44736.4	20	20+	0	3	0	1	70	176	0	0	1	1	2	4	10	1	4	0	0	3	0	1	1	1	0	0	0	0	0	1	1	0	0	1	1	0	0	0	0	0	0	0	0	1	2	1	1
2119	44742.5	44742.5	20	20+	0	3	0	1	50	165	0	0	2	1	0	1	5	1	4	1	0	3	0	0	2	1	2	1	1	1	0	1	2	2	2	2	2	1	1	1	1	0	0	1	2	1	1	1	0
441	44738.6	44738.6	20	20+	1	2	0	1	63	166	0	0	2	1	1	4	7	1	4	1	0	3	0	1	1	0	1	1	1	1	1	1	1	1	1	1	1	1	1	1	0	2	2	0	1	1	2	1	0
73	44735.6	44735.6	20	20+	0	2	0	1	44	158	0	0	2	2	1	0	4	1	4	0	0	3	0	1	1	1	0	0	0	0	0	0	0	0	0	0	0	0	0	0	0	0	0	0	0	1	4	0	0
1752	44666.6	44666.6	20	20+	0	2	0	1	49	158	0	0	1	2	2	1	10	1	4	1	1	3	0	1	0	1	0	0	0	0	0	1	1	0	1	1	1	1	1	0	1	1	0	0	0	1	4	0	1
336	44655.6	44655.6	20	20+	0	2	0	1	51	162	0	0	2	2	1	1	10	1	4	1	0	3	0	1	2	0	1	0	0	0	0	2	1	1	1	1	2	2	1	1	1	1	0	0	1	1	5	0	1
1848	44666.8	44666.8	20	20+	0	2	0	1	46	163	0	0	1	1	0	2	8	1	4	0	0	3	0	0	1	2	0	0	0	0	0	0	1	1	0	1	1	0	0	0	0	0	0	0	0	1	4	1	0
1817	44666.7	44666.7	20	20+	0	2	0	1	47	160	0	0	2	1	0	4	8	1	4	1	0	3	0	1	0	0	0	0	0	1	0	0	0	0	0	0	0	0	0	0	0	1	0	0	0	1	4	1	0
1505	44662.8	44662.8	20	20+	0	2	0	1	58	159	0	0	2	2	0	4	8	1	4	1	0	3	0	1	2	0	0	0	0	0	0	0	0	0	0	0	0	0	0	0	0	0	0	0	0	1	4	0	0
2479	44698.7	44698.7	20	20+	1	2	0	1	65	178	0	0	1	1	2	1	10	1	4	2	0	3	0	0	2	2	2	0	0	1	0	3	1	1	2	2	1	1	2	2	1	1	0	0	1	1	4	1	1
1487	44662.7	44662.7	20	20+	0	2	0	1	62	164	0	0	2	1	0	4	17	1	4	1	0	3	0	1	1	1	1	0	0	0	0	0	0	0	0	0	0	0	0	0	0	1	0	0	0	1	7	1	1
869	44739.2	44739.2	20	20+	0	2	0	1	57	158	0	0	2	1	4	4	4	1	4	0	0	3	0	1	1	2	1	0	0	0	1	1	0	0	1	1	0	1	0	0	0	1	0	0	0	1	5	0	1
442	44655.6	44655.6	20	20+	1	2	0	1	67	180	0	0	2	2	1	4	15	1	4	1	0	3	0	1	1	1	2	2	0	0	0	2	2	1	1	2	2	2	0	1	0	0	0	1	0	1	5	0	0
1468	44662.7	44662.7	20	20+	0	2	0	1	44	164	0	0	2	1	0	4	6	1	4	1	0	3	0	1	1	0	0	0	0	0	0	0	0	1	0	0	1	0	0	1	0	0	0	0	0	1	4	1	0
1855	44678.6	44678.6	20	20+	0	1	0	1	47	164	0	0	1	2	4	4	6	1	4	0	0	3	0	1	2	0	2	0	2	0	0	1	2	0	0	2	2	0	1	1	0	1	0	0	0	1	5	1	1
813	44738.9	44738.9	20	20+	0	1	0	1	60	165	0	0	2	2	4	1	5	1	4	0	0	3	0	1	3	0	0	0	0	0	1	1	1	0	0	1	0	1	1	1	1	1	0	0	0	1	4	0	0
1779	44678.5	44678.5	20	20+	0	1	0	1	68	158	0	0	1	1	4	4	4	1	4	1	1	3	0	1	1	0	1	0	0	0	0	1	1	0	0	1	1	0	0	1	0	1	0	1	0	1	4	0	0
2423	44690.5	44690.6	20	20+	0	1	0	1	53	160	0	0	2	1	4	2	10	1	4	0	0	3	0	1	2	1	2	1	1	1	1	1	2	1	1	1	1	1	1	1	0	1	1	1	0	1	7	1	1
1659	44664.9	44664.9	21	20+	0	3	0	1	40	158	0	0	2	1	2	2	3	0	4	0	0	3	0	1	1	0	0	0	0	0	1	1	1	0	0	1	0	0	0	0	0	1	0	0	0	1	3	0	1
403	44655.9	44655.9	21	20+	0	3	0	1	55	158	0	0	1	1	0	0	3	1	4	0	0	3	0	0	0	0	0	0	0	0	0	0	0	0	0	0	0	0	0	0	0	0	0	0	0	1	4	0	0
73	44653.1	44653.1	21	20+	0	4	0	1	45	158	0	0	1	1	4	4	10	1	4	1	0	3	0	1	2	1	0	0	0	0	0	1	1	0	0	1	1	0	0	0	0	0	0	0	0	1	3	0	0
1446	44662.5	44662.6	21	20+	0	3	0	0	60	165	0	0	2	0	0	4	8	1	4	1	0	3	0	1	0	1	0	0	0	0	0	0	1	0	0	0	0	0	0	0	0	0	0	0	0	1	2	0	0
1146	44659.8	44659.8	21	20+	1	3	0	1	71	173	0	0	2	1	0	4	5	1	4	1	0	3	0	1	0	2	1	0	0	0	0	0	0	0	0	0	0	0	0	0	0	0	0	0	0	1	2	1	0
1718	44678.5	44678.5	21	20+	0	3	0	1	43	155	0	0	1	1	1	4	8	1	4	0	1	3	0	1	0	0	0	0	0	0	0	0	0	0	0	0	0	0	0	0	0	1	0	0	0	1	3	1	1
135	44715.4	44715.4	21	20+	0	2	0	1	60	158	0	0	1	1	4	4	5	1	4	0	0	3	0	0	0	0	0	0	0	0	0	1	1	1	1	0	0	0	0	1	1	1	0	0	0	1	6	0	1
2051	44742.5	44742.5	21	20+	0	3	0	1	62	170	0	0	2	1	1	1	5	1	4	0	0	3	0	1	0	1	0	0	0	0	0	1	1	1	0	1	0	0	0	0	0	1	0	0	0	1	4	1	1
2220	44742.9	44742.9	21	20+	0	4	0	1	65	171	0	0	2	1	4	1	9	1	4	1	0	3	0	1	1	3	1	0	1	2	1	1	1	2	2	1	1	1	1	1	2	1	1	2	2	1	4	0	0
1653	44664.8	44664.9	21	20+	0	3	0	1	52	153	0	0	1	1	1	4	5	1	4	1	0	3	0	1	0	2	1	0	0	0	3	2	0	0	0	1	1	0	0	1	1	1	0	0	0	1	5	0	0
586	44656.7	44656.7	21	20+	0	3	0	1	79	155	0	0	2	2	4	4	12	1	4	1	0	3	0	1	3	0	1	1	0	0	0	1	1	0	0	1	1	0	0	0	0	0	1	2	0	1	4	0	0
424	44655.9	44655.9	21	20+	0	3	0	1	50	165	0	0	2	1	1	4	6	1	4	2	0	3	0	1	0	0	0	0	0	0	0	0	1	0	0	1	0	0	0	0	0	0	0	0	0	1	4	1	0
2089	44742.5	44742.5	21	20+	0	3	0	1	56	161	0	0	1	1	1	1	8	0	4	1	0	3	0	1	1	1	1	1	0	0	0	0	0	1	0	1	2	0	0	0	0	0	0	0	0	1	4	0	1
1706	44666.5	44666.5	21	20+	0	3	0	1	55	172	0	0	2	2	1	4	8	1	4	0	0	3	0	1	1	3	1	0	0	1	0	1	1	0	0	0	1	1	1	0	0	1	0	0	0	1	6	1	0
146	44655.8	44655.8	22	20+	0	4	0	1	70	159	0	0	1	1	4	1	8	1	4	0	0	3	0	1	0	0	0	0	0	0	0	0	0	0	0	0	0	0	0	0	0	0	0	0	0	1	5	0	0
1418	44662.5	44662.5	22	20+	0	3	0	1	56	170	0	0	2	0	0	4	5	1	4	0	0	3	0	1	0	0	0	0	0	0	0	0	0	0	0	0	0	0	0	0	0	0	0	0	0	1	3	1	1
1133	44659.8	44659.8	22	20+	0	4	0	1	49	160	0	0	2	2	2	2	8	1	4	0	0	3	0	1	0	0	0	0	0	0	0	1	1	0	0	0	0	0	0	0	0	0	0	0	0	1	1	1	1
492	44656.6	44656.6	22	20+	0	4	0	1	44	155	0	0	1	1	1	1	10	1	4	1	0	3	0	1	0	0	0	0	0	1	0	1	1	0	0	0	0	0	0	0	0	0	1	0	0	1	3	0	1
1165	44659.8	44659.8	22	20+	0	4	0	1	63	162	0	0	2	1	2	1	8	1	4	1	0	3	0	1	1	0	0	1	0	0	0	0	0	0	0	1	0	0	0	0	0	0	0	0	0	1	3	1	0
1132	44659.8	44659.8	22	20+	0	4	0	1	53	160	0	0	1	1	1	1	8	1	4	0	0	3	0	1	0	0	0	0	0	0	0	1	0	0	0	0	0	0	0	0	0	0	0	0	0	1	2	1	1
2168	44683.9	44683.9	22	20+	0	3	0	1	58	165	0	0	2	0	1	4	8	1	4	1	0	3	0	0	1	0	0	0	0	1	0	1	1	0	0	0	1	0	0	0	0	1	0	0	0	1	2	1	1
999	44659.4	44659.5	22	20+	0	3	0	1	43	153	0	0	2	1	1	4	7	0	4	0	0	3	0	0	1	1	1	0	0	1	1	1	0	0	0	1	1	0	0	0	0	1	0	0	0	1	4	1	0
1294	44676.7	44676.7	22	20+	0	4	0	1	68	160	0	0	1	1	2	0	8	1	4	1	0	3	0	1	2	0	0	0	0	0	0	1	2	0	0	1	0	0	1	0	0	0	1	1	0	1	6	0	0
814	44659.4	44659.4	22	20+	0	4	0	1	80	164	0	0	2	1	0	4	8	1	4	0	0	3	0	1	1	0	0	0	0	0	0	0	0	0	0	0	0	0	0	0	0	0	0	0	0	1	5	1	0
1315	44660.5	44660.5	23	20+	0	4	0	1	51	165	0	0	2	0	0	0	8	1	4	1	0	3	0	1	0	0	0	0	0	0	0	1	0	0	0	0	0	0	0	0	0	0	0	0	0	1	2	0	1
2512	44698.8	44698.9	23	20+	0	4	0	1	43	165	0	0	1	0	0	4	6	1	4	0	0	3	0	0	1	1	0	0	0	0	0	0	0	0	1	0	0	0	0	1	0	0	0	0	0	1	5	0	0
2232	44742.9	44742.9	23	20+	0	4	0	1	53	160	0	0	2	0	0	1	8	1	4	1	0	3	0	1	1	1	1	1	1	1	1	1	1	1	1	1	1	1	1	1	1	1	1	0	1	1	2	0	1
1138	44663.8	44663.8	19	18-19	0	1	0	1	61	161	0	0	2	2	2	4	8	1	4	1	0	3	0	1	0	0	0	0	0	0	0	0	0	0	0	0	0	1	0	1	1	1	0	0	0	1	1	0	0
2049	44742.4	44742.5	21	20+	0	3	0	1	48	153	0	0	2	0	0	1	9	1	4	1	1	3	0	1	0	1	0	0	0	0	0	0	0	0	0	0	0	0	0	0	0	0	0	0	0	1	3	1	0
1578	44664.8	44664.8	20	20+	0	3	0	1	41	155	0	0	1	1	1	1	8	1	4	1	0	3	0	0	1	0	0	0	0	0	0	0	0	0	0	0	0	0	0	0	0	0	0	0	0	1	3	1	1
708	44656.7	44656.7	20	20+	0	3	0	1	47	161	0	0	1	1	1	4	6	1	4	0	1	3	0	0	1	1	0	0	0	0	0	1	0	2	0	1	1	0	0	0	0	0	0	0	0	1	3	1	1
447	44655.6	44655.6	21	20+	0	2	0	1	48	160	0	0	2	2	1	4	12	1	4	1	1	3	0	1	1	1	0	0	0	0	0	1	1	1	1	1	1	0	0	1	0	0	0	1	0	1	2	1	1
2698	44735.7	44735.7	21	20+	0	3	0	1	57	157	0	0	2	2	2	4	12	1	4	0	0	3	0	1	1	1	0	0	0	0	1	1	1	1	1	1	1	1	0	1	0	1	0	1	0	1	1	1	1
1439	44662.4	44662.5	22	20+	0	3	0	1	50	158	0	0	2	1	1	1	8	1	4	1	0	3	0	1	1	1	0	0	0	0	0	1	0	0	0	1	1	0	0	0	0	0	0	0	0	1	3	1	1
841	44660.9	44660.9	23	20+	0	4	0	1	55	163	0	0	1	1	1	1	7	1	4	1	0	3	0	1	1	0	1	0	0	0	0	1	1	0	1	1	1	0	1	1	0	1	0	1	0	1	2	0	1
1000	44659.5	44659.5	23	20+	0	4	0	1	42	156	0	0	1	1	4	4	8	1	4	1	0	3	0	1	0	2	0	0	0	0	1	0	1	0	0	1	1	0	0	0	0	0	0	0	0	1	2	1	1
1337	44660.5	44660.5	23	20+	0	4	0	1	72	160	0	0	1	1	4	4	8	1	4	1	0	3	0	0	0	1	0	0	0	0	0	0	0	0	0	0	0	0	0	0	0	0	0	0	0	1	3	1	1
770	44659.4	44659.4	23	20+	0	4	0	1	53	162	0	0	1	1	1	0	6	1	4	0	0	3	0	0	1	1	1	0	0	1	0	1	1	0	1	0	0	0	0	0	0	0	1	0	0	1	2	1	0
644	44738.8	44738.8	19	18-19	0	1	0	1	45	155	0	0	2	1	4	4	5	1	4	1	1	3	0	1	0	1	1	0	1	1	1	1	0	1	0	1	1	1	0	1	0	1	1	0	0	1	3	1	1
588	44656.7	44656.7	20	20+	0	3	0	1	64	163	0	0	2	2	1	4	12	1	4	1	0	3	0	1	2	0	1	0	0	0	1	2	1	1	1	2	1	0	0	2	0	1	1	1	0	1	3	1	1
2379	44686.9	44686.9	20	20+	0	2	0	1	50	161	0	0	1	1	0	4	8	1	4	0	0	3	0	0	1	1	1	2	1	1	1	1	1	1	1	1	1	1	0	1	0	2	1	1	0	1	3	1	1
1583	44664.8	44664.8	19	18-19	0	1	0	1	64	170	0	0	2	2	2	4	8	1	4	0	0	3	0	1	0	2	1	1	0	0	0	0	0	1	0	0	0	1	0	1	0	2	0	0	0	1	3	1	1
446	44655.6	44655.6	20	20+	0	2	0	1	44	153	0	0	2	2	1	4	12	1	4	1	1	3	0	1	1	1	0	0	0	0	0	1	1	1	1	1	1	1	1	1	1	2	0	1	0	1	2	1	0
2223	44742.9	44742.9	21	20+	0	4	0	1	65	160	0	0	2	0	0	1	10	1	4	1	1	3	0	1	2	0	0	0	0	0	0	1	0	0	0	0	0	0	0	0	0	0	0	0	0	1	3	1	1
66	44652.9	44652.9	21	20+	0	4	0	1	63	158	0	0	1	1	4	4	9	1	4	1	0	3	0	1	3	0	1	0	1	0	0	1	1	0	0	1	1	3	0	1	0	1	0	0	0	1	2	1	1
1027	44661.8	44661.8	19	18-19	1	2	0	1	96	180	0	0	2	2	1	4	8	1	4	2	0	3	0	0	1	1	0	0	0	0	0	0	0	1	0	0	1	0	0	2	0	0	2	0	0	1	2	1	1
2066	44742.4	44742.5	20	20+	0	3	0	0	52	165	0	0	1	0	0	1	8	1	4	1	0	3	0	0	0	1	0	0	0	0	0	2	1	0	1	0	0	0	1	0	1	0	0	1	0	1	3	1	1
474	44738.6	44738.6	21	20+	0	2	0	1	45	159	0	0	2	1	1	4	7	1	4	0	0	3	0	1	1	3	1	1	0	2	1	2	2	2	2	1	2	1	2	2	1	1	1	2	1	1	2	1	1
2157	44683.7	44683.7	21	20+	0	3	0	1	50	167	0	0	0	2	1	4	8	1	4	1	0	3	0	1	1	1	0	0	0	0	0	0	0	0	0	0	0	0	0	0	0	0	0	0	0	1	3	1	0
1708	44666.5	44666.5	22	20+	0	3	0	1	65	157	0	0	2	2	1	4	10	1	4	1	0	3	0	0	1	1	0	0	0	0	0	1	0	1	0	1	0	0	0	0	0	1	0	0	0	1	3	1	1
671	44657.8	44657.8	22	20+	0	4	0	1	50	157	0	0	2	2	1	0	12	1	4	1	0	3	0	1	2	3	1	0	0	1	0	1	1	0	1	2	1	1	1	1	1	1	0	1	1	1	4	1	1
569	44656.7	44656.7	21	20+	0	3	0	1	50	155	0	0	2	2	1	4	14	0	4	1	0	3	0	0	1	0	1	0	0	0	0	1	1	0	0	1	0	0	0	0	0	1	0	0	0	1	3	1	0
312	44655.6	44655.6	19	18-19	0	2	0	1	52	155	0	0	2	2	1	4	8	1	4	1	0	3	0	1	1	1	0	0	0	0	1	1	0	0	0	1	1	0	0	1	0	1	1	0	0	1	3	1	0
53	44654.6	44654.6	20	20+	0	1	0	1	44	155	0	0	2	2	1	2	10	0	4	1	0	3	0	0	0	1	0	0	0	0	0	0	0	0	0	0	0	0	0	0	0	0	0	0	0	1	3	1	0
1432	44662.5	44662.5	21	20+	1	3	0	1	58	167	0	0	2	1	1	1	10	1	4	0	0	3	0	1	1	0	0	1	1	0	0	1	0	0	0	1	0	0	0	0	0	1	1	0	0	1	1	1	0
2438	44691.5	44691.6	21	20+	0	3	0	1	46	150	0	0	1	1	4	4	10	1	4	0	0	3	0	1	1	2	0	0	0	0	0	0	0	1	0	0	0	0	0	0	0	0	0	0	0	1	3	0	0
1436	44662.5	44662.5	21	20+	0	3	0	1	65	156	0	0	2	1	4	4	19	1	4	0	0	3	0	1	1	0	0	1	0	0	0	1	1	0	0	1	1	1	0	0	0	1	1	0	0	1	3	1	0
1131	44663.8	44663.8	19	18-19	0	1	0	1	67	167	0	0	2	2	2	4	8	1	4	0	0	3	0	1	0	0	0	0	0	0	0	0	0	0	0	0	0	0	0	0	0	0	0	0	0	1	3	1	1
109	44738.4	44738.4	21	20+	0	4	0	1	48	153	0	0	2	2	4	0	10	1	4	1	0	3	0	1	1	2	1	0	0	2	1	1	1	2	1	1	1	1	0	2	0	1	0	0	1	1	3	1	1
336	44717.5	44717.6	21	20+	0	3	0	1	46	157	0	0	1	2	1	1	16	1	4	1	0	3	0	1	1	1	1	0	0	0	1	2	2	2	1	1	1	1	1	1	1	1	0	1	1	1	3	1	1
1504	44662.8	44662.8	21	20+	0	2	0	1	57	155	0	0	1	1	1	4	15	1	4	1	0	3	0	1	1	0	0	0	0	1	0	1	3	1	0	2	0	0	1	1	1	0	0	1	1	1	4	1	1
2044	44742.4	44742.5	20	20+	0	3	0	1	55	153	0	0	1	0	0	1	8	1	4	0	0	3	0	1	1	0	0	0	0	1	0	1	0	0	0	0	1	1	0	0	0	1	0	0	0	1	3	0	1
2464	44698.7	44698.7	21	20+	0	4	0	1	40	156	0	0	2	1	4	4	4	1	4	1	0	3	0	0	0	0	0	0	0	0	0	0	2	0	0	0	0	0	0	0	0	0	0	0	0	1	2	0	0
138	44654.6	44654.6	19	18-19	0	1	0	1	49	160	0	0	2	2	2	2	19	1	4	0	0	3	0	1	2	2	1	0	0	0	1	0	1	0	0	0	0	0	0	0	0	0	0	0	0	1	4	1	1
1424	44662.5	44662.5	21	20+	0	3	0	1	40	153	0	0	2	1	0	4	18	1	4	1	0	3	0	1	0	3	0	0	0	0	0	1	2	2	0	0	1	1	0	0	0	1	0	0	0	1	2	1	1
68	44652.9	44652.9	22	20+	0	4	0	1	55	165	0	0	1	1	0	0	10	1	4	2	0	3	0	1	2	0	1	0	0	0	1	1	1	0	1	1	1	1	0	1	0	0	0	1	0	1	1	0	0
1009	44659.5	44659.5	19	18-19	0	1	0	1	50	165	0	0	2	1	1	4	3	1	4	0	0	3	0	0	1	1	1	0	0	1	0	1	1	0	0	1	1	1	0	1	0	0	0	1	0	1	3	0	1
811	44738.9	44738.9	19	18-19	0	1	0	1	46	156	0	0	2	1	4	4	6	0	4	0	0	3	0	1	0	0	0	0	0	0	0	1	2	1	0	0	1	1	1	0	0	0	1	1	0	1	2	1	0
585	44738.8	44738.8	20	20+	0	1	0	1	50	164	0	0	2	1	4	4	10	1	4	1	0	3	0	1	0	0	0	0	0	0	0	0	0	2	1	1	1	0	0	1	1	0	0	0	1	1	2	0	0
1948	44670.6	44670.6	21	20+	0	2	0	1	46	157	0	0	2	2	1	4	8	1	4	1	0	3	0	1	1	0	1	1	0	0	0	1	0	1	1	1	1	1	0	1	0	1	0	0	0	1	3	1	1
445	44738.5	44738.6	20	20+	0	2	0	1	69	160	0	0	2	1	0	4	7	1	4	1	0	3	0	1	1	2	0	0	0	0	0	2	3	0	0	2	0	0	0	1	0	0	0	0	0	1	4	1	1
81	44654.6	44654.6	19	18-19	1	1	0	1	51	180	0	0	2	2	2	2	6	1	4	1	0	3	0	1	1	2	0	0	0	0	0	0	0	1	2	1	0	2	0	2	0	1	0	0	0	1	3	0	0
758	44658.7	44658.7	20	20+	0	3	0	1	76	161	0	0	2	1	4	4	8	0	4	0	0	3	0	1	1	1	1	1	0	0	1	1	1	0	0	0	1	1	0	0	0	0	0	0	0	1	3	0	0
2048	44742.4	44742.5	20	20+	0	3	0	1	52	162	0	0	1	0	0	1	8	0	4	1	0	3	0	1	1	0	0	0	0	1	0	1	0	1	0	0	0	0	0	0	0	0	0	0	0	1	1	0	0
2720	44735.8	44735.8	20	20+	0	3	0	1	45	154	0	0	1	1	2	4	9	1	4	1	0	3	0	1	0	0	0	0	0	0	0	0	0	0	0	0	0	0	0	0	0	0	0	0	0	1	3	0	0
121	44738.5	44738.5	21	20+	1	4	0	1	63	185	0	0	1	1	4	0	6	1	4	0	0	3	0	1	1	0	0	0	0	0	0	0	0	1	0	1	0	0	0	0	0	1	0	0	0	1	3	0	0
353	44717.5	44717.6	21	20+	0	3	0	1	48	158	0	0	1	1	4	4	8	1	4	0	0	3	0	1	1	1	2	0	0	0	0	0	0	2	1	1	3	1	0	1	0	1	0	0	0	1	1	0	0
316	44715.7	44715.7	22	20+	0	4	0	1	55	163	0	0	1	1	1	4	8	1	4	1	0	3	0	1	0	2	1	0	0	0	0	0	0	0	0	1	0	0	0	0	0	1	0	0	0	1	2	0	0
2024	44679.5	44679.5	19	18-19	0	1	0	1	65	154	0	0	1	1	4	4	5	1	4	1	0	3	0	0	1	1	1	0	1	1	1	0	0	0	0	1	0	1	0	0	0	1	0	0	0	1	3	0	0
1772	44678.5	44678.5	20	20+	0	1	0	1	48	167	0	0	2	1	4	4	8	1	4	1	0	3	0	1	1	0	0	0	0	0	0	0	0	1	0	0	0	0	0	1	0	1	1	0	0	1	3	1	0
958	44659.5	44659.5	20	20+	0	1	0	1	63	163	0	0	2	1	1	4	7	1	4	1	0	3	0	1	1	1	0	0	0	1	0	1	0	0	0	1	0	0	0	0	0	0	0	0	0	1	2	0	0
448	44738.6	44738.6	21	20+	0	2	0	1	52	162	0	0	1	1	1	1	6	1	4	0	0	3	0	1	0	0	0	0	0	1	0	1	1	0	1	1	1	0	0	0	0	0	0	0	0	1	2	0	1
764	44658.7	44658.7	21	20+	0	3	0	1	43.9	155	0	0	2	1	4	4	7	1	4	1	0	3	0	0	1	1	1	1	0	0	1	1	1	1	0	1	2	1	0	1	1	2	1	0	0	1	3	0	0
19	44652.7	44652.7	22	20+	0	4	0	1	47	154	0	0	1	1	4	4	10	1	4	1	0	3	0	0	2	1	1	0	0	0	0	1	0	0	0	1	1	0	0	0	0	1	0	0	0	1	3	0	0
1022	44659.6	44659.6	19	18-19	0	1	0	1	39	160	0	0	2	2	1	4	6	1	4	1	0	3	0	1	2	0	0	0	0	0	0	0	0	1	0	1	1	0	0	0	0	0	0	0	0	1	3	1	0
1988	44679.3	44679.3	20	20+	0	2	0	1	40	156	0	0	2	1	4	4	7	1	4	1	0	3	0	1	1	0	0	0	0	1	0	1	0	0	0	1	0	0	0	0	0	0	0	0	0	1	2	1	0
2729	44735.8	44735.8	20	20+	0	3	0	1	48	159	0	0	1	1	1	1	5	1	4	0	0	3	0	0	0	1	0	0	0	0	1	1	1	1	0	0	1	0	0	0	0	1	0	0	0	1	2	0	0
1028	44659.6	44659.6	19	18-19	0	1	0	1	56	158	0	0	2	2	1	2	6	1	4	1	0	3	0	1	1	1	1	0	0	0	0	0	0	1	0	1	1	0	0	1	0	0	0	0	0	1	5	1	0
2359	44686.7	44686.7	22	20+	0	4	0	1	56	161	0	0	1	1	4	4	7	1	4	0	0	3	0	1	0	1	0	0	0	0	0	1	1	0	0	0	0	0	0	0	0	0	0	0	0	1	5	0	0
1822	44678.6	44678.6	19	18-19	0	1	0	1	47	159	0	0	2	1	4	4	6	1	4	1	0	3	0	1	1	2	1	0	0	1	0	0	0	0	0	0	1	0	0	2	0	1	1	0	0	1	7	1	0
765	44738.8	44738.8	19	18-19	0	2	0	1	46	156	0	0	2	1	4	4	8	1	4	0	0	3	0	1	0	0	0	0	0	0	0	1	2	0	0	0	1	0	0	1	0	1	0	0	0	1	2	0	0
2315	44686.7	44686.7	20	20+	0	2	0	1	50	162	0	0	2	1	0	4	6	1	4	0	0	3	0	1	0	1	0	0	0	0	0	1	1	0	0	0	0	0	0	0	0	0	1	0	0	1	3	0	1
640	44738.8	44738.8	20	20+	0	1	0	1	50	155	0	0	2	1	4	4	3	1	4	0	0	3	0	1	0	0	0	0	0	0	0	0	0	0	0	0	0	0	0	0	0	0	0	0	0	1	5	0	1
1664	44664.9	44664.9	20	20+	0	2	0	1	40	160	0	0	2	0	0	4	6	1	4	1	0	3	0	1	0	2	2	1	0	0	0	0	1	1	0	0	1	1	0	1	1	2	2	1	1	1	5	0	1
701	44738.8	44738.8	20	20+	0	1	0	1	47	158	0	0	2	2	4	4	10	1	4	1	0	3	0	0	0	2	0	0	0	0	0	0	0	0	0	0	0	0	0	0	0	0	0	0	0	1	4	0	0
1756	44678.5	44678.5	18	18-19	0	1	0	1	45	160	0	0	2	1	4	4	8	1	4	0	1	3	0	0	1	2	0	0	0	1	1	1	1	1	1	2	1	1	0	1	1	1	1	2	1	1	4	1	0
257	44715.6	44715.6	19	18-19	0	1	0	1	52	161	0	0	2	2	4	4	7	1	4	0	0	3	0	1	1	1	2	1	1	0	0	2	3	2	2	1	2	0	1	1	1	0	1	0	0	1	5	1	0
2178	44742.7	44742.7	20	20+	0	2	0	1	61	165	0	0	2	0	2	1	8	1	4	1	0	3	0	1	3	3	2	2	0	1	1	3	3	3	3	3	3	2	3	3	3	3	1	3	3	1	7	1	1
1311	44660.4	44660.5	21	20+	0	2	0	1	46	160	0	0	2	1	4	4	7	1	4	0	0	3	0	1	1	2	1	1	0	0	0	1	0	0	0	1	1	0	0	0	0	2	0	0	0	1	4	1	0
34	44652.7	44652.7	22	20+	0	4	0	1	43	159	0	0	1	1	1	1	8	1	4	1	0	3	0	1	0	0	0	0	0	0	0	1	0	2	1	1	1	0	0	1	0	1	0	0	0	1	5	1	0
480	44738.6	44738.6	20	20+	0	2	0	1	66	163	0	0	1	1	0	4	2	0	4	1	0	3	0	1	1	0	1	0	0	0	0	1	1	2	1	2	1	0	0	1	2	1	0	0	1	1	8	1	1
444	44738.6	44738.6	20	20+	0	2	0	0	69	160	0	0	2	1	0	4	8	1	4	1	0	3	0	1	0	1	1	0	1	0	1	2	1	1	3	1	0	1	1	0	0	1	0	0	0	1	8	1	1
392	44655.6	44655.6	20	20+	0	2	0	1	53	158	0	0	2	2	1	4	12	1	4	0	0	3	0	1	0	1	0	0	0	0	0	1	0	0	0	0	1	1	0	0	0	1	1	0	0	1	5	1	1
162	44654.6	44654.6	20	20+	0	1	0	1	63	155	0	0	2	2	1	4	9	1	4	1	0	3	0	1	1	1	1	0	1	1	0	0	0	0	1	1	0	0	0	1	0	0	0	0	0	1	4	0	0
439	44738.6	44738.6	21	20+	0	2	0	1	50	150	0	0	2	1	0	4	10	1	4	0	0	3	0	1	1	2	1	0	0	1	1	1	1	0	1	1	1	0	0	1	0	1	0	1	0	1	6	1	1
1313	44660.4	44660.5	23	20+	0	4	0	1	55	165	0	0	1	1	1	1	8	1	4	1	0	3	0	0	0	0	0	0	0	0	0	1	1	1	0	0	1	0	0	1	0	0	0	0	0	1	5	1	1
1901	44667.9	44667.9	20	20+	0	2	0	1	47	160	0	0	2	2	2	2	7	1	4	1	0	3	0	1	2	2	2	1	1	1	2	3	2	0	1	1	1	1	2	1	0	1	2	1	0	1	4	1	1
1204	44666.4	44666.4	19	18-19	0	1	0	1	47	159	0	0	2	2	2	4	7	1	4	1	0	3	0	1	2	1	2	0	0	0	0	0	0	1	0	2	1	0	0	1	0	0	0	0	1	1	6	0	0
1989	44673.8	44673.8	20	20+	0	1	0	1	59	153	0	0	2	2	2	4	12	1	4	2	0	3	0	1	1	1	1	0	0	0	1	1	1	0	1	1	1	1	1	1	0	0	1	1	0	1	5	1	1
1964	44673.8	44673.8	20	20+	0	1	0	1	49	150	0	0	2	2	2	4	8	1	4	0	0	3	0	1	2	1	1	0	0	1	0	0	1	1	1	1	0	0	1	1	0	0	0	0	0	1	6	1	1
596	44656.7	44656.7	21	20+	0	3	0	1	51	155	0	0	2	2	0	4	8	1	4	1	0	3	0	1	2	0	0	0	0	1	0	1	1	0	0	1	0	0	0	0	0	0	0	0	0	1	4	0	1
132	44654.6	44654.6	19	18-19	0	1	0	1	45	153	0	0	2	2	1	2	10	0	4	0	0	3	0	0	0	0	0	0	0	0	0	1	1	0	0	0	1	0	0	0	0	0	0	0	0	1	5	1	1
114	44654.6	44654.6	19	18-19	0	1	0	1	59	159	0	0	2	2	1	2	8	1	4	0	0	3	0	1	1	0	2	1	1	0	0	1	0	1	1	1	1	1	1	1	1	1	0	0	1	1	7	1	1
63	44654.6	44654.6	20	20+	0	1	0	1	44	165	0	0	2	2	1	4	6	1	4	1	0	3	0	0	1	2	0	0	0	1	0	0	0	0	0	1	1	1	1	1	0	1	0	0	0	1	6	1	1
93	44654.6	44654.6	19	18-19	0	1	0	1	50	162	0	0	2	2	1	2	5	1	4	0	1	3	0	1	1	1	1	1	0	0	0	1	0	0	0	1	0	0	0	0	0	0	0	0	0	1	5	1	1
216	44715.4	44715.5	23	20+	0	4	0	1	62	162	0	0	1	1	4	1	7	1	4	1	0	3	0	0	2	1	0	0	0	0	0	0	1	0	0	1	0	0	0	1	0	1	0	0	0	1	6	1	1
504	44655.9	44655.9	19	18-19	0	1	0	1	97	176	0	0	2	1	1	1	8	1	4	0	0	3	0	1	1	1	1	1	0	1	1	1	1	0	1	2	2	0	1	1	1	1	1	1	1	1	6	1	1
1131	44659.8	44659.8	19	18-19	0	1	0	1	44	156	0	0	2	2	4	4	8	1	4	0	0	3	0	1	1	1	1	1	0	1	1	1	0	0	0	1	1	1	0	0	0	1	0	0	0	1	5	1	1
437	44655.6	44655.6	20	20+	0	2	0	1	53	167	0	0	2	2	1	4	18	1	4	1	0	3	0	1	1	1	1	0	0	1	1	1	1	0	1	1	1	1	1	1	0	1	0	0	0	1	6	1	1
436	44655.6	44655.6	20	20+	0	2	0	1	40	160	0	0	2	2	1	4	18	1	4	1	0	3	0	1	1	1	1	0	0	1	1	1	1	0	1	1	1	1	1	1	0	1	0	0	0	1	5	1	1
671	44738.8	44738.8	20	20+	0	1	0	1	52	156	0	0	2	1	4	4	6	1	4	1	0	3	0	1	1	0	1	0	0	0	1	1	1	1	0	0	0	0	0	1	1	1	0	0	0	1	4	1	1
851	44659.4	44659.4	19	18-19	0	1	0	1	79	162	0	0	2	1	1	4	8	1	4	2	0	3	0	1	1	1	2	0	1	2	3	3	3	1	1	1	1	2	1	1	0	0	1	2	0	1	9	1	1
1801	44678.6	44678.6	20	20+	0	1	0	1	57	156	0	0	2	2	4	4	7	1	4	1	0	3	0	1	1	0	0	0	0	0	0	0	0	0	0	0	0	0	0	0	0	1	0	0	0	1	10	1	1
1946	44678.8	44678.8	22	20+	0	4	0	1	53	163	0	0	1	1	4	1	8	1	4	0	1	3	0	0	1	0	0	0	0	0	0	0	0	0	0	0	1	0	0	0	0	1	0	0	0	1	7	1	1
378	44655.6	44655.6	20	20+	0	2	0	1	57	160	0	0	2	2	1	4	4	1	4	0	0	3	0	0	3	0	0	0	0	0	0	2	1	0	0	2	2	1	1	1	0	0	0	0	0	1	7	1	1
1976	44673.8	44673.8	19	18-19	0	1	0	1	45	158	0	0	2	2	2	2	3	1	4	0	0	3	0	0	2	1	0	0	0	1	0	0	0	0	0	0	0	0	0	0	0	0	0	0	0	1	4	0	1
1120	44659.8	44659.8	19	18-19	0	1	0	1	46	152	0	0	2	2	4	4	12	1	4	0	0	3	0	1	1	2	1	0	0	0	1	2	2	0	1	1	1	0	0	0	0	0	0	1	0	1	5	1	1
1095	44659.8	44659.8	19	18-19	0	1	0	1	72	167	0	0	2	2	4	4	7	1	4	0	1	3	0	1	2	1	1	0	1	0	0	1	3	2	2	3	2	2	2	2	2	2	0	0	1	1	4	1	1
1129	44663.8	44663.8	19	18-19	0	1	0	1	53	162	0	0	2	2	2	4	5	1	4	0	0	3	0	0	0	1	1	0	0	0	0	0	0	0	0	0	0	0	0	0	0	1	0	0	0	1	6	1	1
2243	44684.7	44684.7	20	20+	0	1	0	1	48	160	0	0	2	1	1	4	6	1	4	1	0	3	0	1	2	1	1	0	0	1	0	1	1	1	0	1	1	2	0	1	1	1	0	0	1	1	5	1	1
790	44659.4	44659.4	20	20+	0	1	0	1	67	167	0	0	2	2	2	4	8	1	4	1	0	3	0	1	1	0	1	1	0	0	1	2	0	0	1	1	2	2	1	0	1	1	1	1	0	1	7	1	1
74	44654.6	44654.6	20	20+	0	1	0	1	55	161	0	0	2	2	1	2	12	1	4	1	0	3	0	1	1	0	2	0	1	0	0	0	0	2	1	1	1	1	1	0	0	0	0	0	0	1	7	1	1
417	44717.5	44717.6	22	20+	0	4	0	1	45	160	0	0	2	1	2	4	8	1	4	1	0	3	0	1	1	2	1	1	0	1	0	1	1	1	1	1	1	1	1	1	1	1	1	1	1	1	7	1	1
455	44655.6	44655.7	19	18-19	0	2	0	1	43	160	0	0	2	2	1	4	8	1	4	1	0	3	0	1	0	1	0	1	0	0	1	1	1	0	0	1	0	1	0	0	0	0	1	0	0	1	7	1	1
158	44715.4	44715.4	20	20+	0	2	0	1	51	162	0	0	1	1	4	4	8	1	4	1	0	3	0	1	1	0	0	0	0	0	0	1	2	2	1	1	1	1	1	1	0	1	0	0	0	1	6	1	1
527	44656.7	44656.7	22	20+	0	3	1	1	47	158	0	0	1	1	1	1	10	1	4	1	0	3	0	1	3	1	1	1	0	0	0	1	0	0	0	0	0	0	0	0	0	0	0	0	0	1	7	1	1
1128	44663.8	44663.8	19	18-19	0	1	0	1	45	158	0	0	2	2	2	4	12	1	4	0	0	3	0	1	1	2	0	0	0	0	0	1	1	1	1	1	1	1	1	0	0	1	0	1	0	1	4	1	1
658	44657.8	44657.8	22	20+	0	4	0	1	55	155	0	0	2	2	1	4	10	1	4	1	0	3	0	1	3	1	0	0	0	0	0	2	1	0	0	2	0	0	0	1	0	1	0	1	0	1	6	1	1
2312	44686.7	44686.7	19	18-19	0	2	0	1	63	166	0	0	1	1	4	4	8	1	4	1	0	3	0	1	1	0	0	1	0	0	1	2	1	1	1	1	2	0	1	1	1	1	1	0	1	1	7	1	1
21	44652.7	44652.7	22	20+	0	4	0	1	51	158	0	0	2	1	4	4	8	1	4	1	0	3	0	1	2	2	1	0	0	0	1	2	0	0	0	2	0	0	1	1	1	1	0	0	0	1	7	1	1
719	44657.8	44657.8	22	20+	0	4	0	1	52	158	0	0	2	2	1	4	9	1	4	0	0	3	0	1	1	1	0	0	0	0	0	1	1	0	0	1	0	0	0	1	0	0	0	0	0	1	7	1	1
1700	44666	44666	20	20+	0	1	0	1	42	158	0	0	2	2	4	4	8	1	4	0	1	3	0	1	1	2	1	0	0	0	0	1	1	1	0	1	1	0	0	2	0	1	0	0	0	1	6	1	1
69	44735.6	44735.6	19	18-19	0	2	0	1	55	156	0	0	2	1	1	0	8	1	4	0	0	3	0	1	1	1	0	0	0	1	0	0	0	0	0	0	0	0	0	0	0	0	0	0	0	1	7	0	0
1862	44666.9	44666.9	20	20+	0	2	0	1	48	157	0	0	2	1	0	4	10	1	4	1	0	3	0	1	0	1	0	0	0	2	1	1	2	1	0	1	1	0	0	1	0	0	0	1	0	1	5	1	1
2680	44735.6	44735.6	20	20+	0	1	0	1	46	158	0	0	2	1	1	4	6	1	4	0	0	3	0	1	1	1	1	1	0	0	1	1	2	1	1	1	2	1	1	1	1	1	0	2	1	1	6	1	0
2353	44686.7	44686.7	21	20+	0	3	0	1	43	156	0	0	2	2	4	4	12	1	4	0	0	3	0	1	1	1	0	0	0	0	0	0	0	0	0	0	0	0	0	0	0	1	0	0	0	1	3	0	1
1695	44665.7	44665.7	22	20+	0	3	0	1	100	163	0	0	2	0	0	4	12	1	4	1	1	3	0	1	1	1	0	1	1	1	1	1	1	1	1	1	1	1	1	1	1	1	1	1	1	1	7	1	0
878	44659.4	44659.4	20	20+	0	1	0	1	50	158	0	0	2	1	1	4	5	1	4	2	0	3	0	0	1	0	0	0	0	0	0	0	0	0	1	0	0	0	0	1	0	0	0	1	0	1	4	1	1
2391	44687.5	44687.5	19	18-19	0	1	0	1	40	156	0	0	2	1	4	4	9	1	4	1	0	3	0	0	1	1	0	0	1	1	0	1	2	1	0	0	0	0	0	1	0	2	0	1	0	1	2	1	1
565	44656.7	44656.7	21	20+	0	3	0	1	52.5	153	0	0	2	2	1	4	13	1	4	1	0	3	0	1	0	1	0	0	0	0	0	0	1	0	0	0	0	0	0	0	0	0	0	0	0	1	5	1	1
1081	44663.7	44663.8	19	18-19	0	1	0	1	48	162	0	0	2	2	2	4	8	1	4	0	0	3	0	0	1	2	0	0	0	1	0	0	1	0	0	0	0	0	0	0	0	0	1	0	0	1	5	1	0
143	44715.4	44715.4	20	20+	0	2	0	1	68	161	0	0	1	1	4	4	7	1	4	1	0	3	0	1	0	1	0	0	0	1	1	0	1	0	0	0	0	1	0	0	0	1	0	0	0	1	5	1	1
2311	44686.7	44686.7	22	20+	0	4	0	1	44	158	0	0	1	1	4	4	15	1	4	0	0	3	0	1	1	0	0	0	0	0	1	2	3	0	2	2	2	2	2	1	0	2	0	1	0	1	3	1	1
451	44738.6	44738.6	20	20+	0	2	0	1	53	158	0	0	2	1	0	2	8	1	4	2	0	3	0	0	0	1	0	0	0	1	0	1	2	1	1	0	0	0	0	0	0	0	0	0	0	1	8	1	1
2459	44698.7	44698.7	20	20+	0	2	0	1	43	155	0	0	2	1	4	4	8	1	4	0	0	3	0	1	1	0	0	0	0	0	0	0	0	0	0	0	0	0	0	0	0	1	0	0	0	1	5	1	0
2324	44686.7	44686.7	20	20+	0	2	0	1	47	157	0	0	1	1	0	4	7	1	4	0	0	3	0	1	0	1	0	1	1	0	2	1	0	0	0	0	1	0	0	1	0	1	0	0	0	1	4	0	1
1750	44678.5	44678.5	19	18-19	0	1	0	1	70	158	0	0	1	1	4	4	6	1	4	1	0	3	0	1	0	1	0	0	0	0	0	0	0	1	0	0	1	0	0	0	0	0	0	0	0	1	7	1	0
1054	44659.5	44659.7	19	18-19	0	2	0	1	60	160	0	0	2	1	1	4	8	1	4	1	0	3	0	1	1	1	1	1	1	0	1	1	0	1	1	1	1	1	1	1	1	1	0	1	1	1	4	1	0
140	44654.6	44654.6	19	18-19	0	1	0	1	72	163	0	0	2	2	1	4	6	1	4	2	0	3	0	1	0	1	0	0	0	0	0	0	0	0	0	0	0	0	0	0	0	2	2	0	0	1	4	1	1
517	44738.7	44738.7	19	18-19	0	2	0	1	56	163	0	0	2	2	4	4	7	1	4	0	1	3	0	1	1	0	0	0	0	0	0	0	1	0	0	0	1	1	0	1	0	1	0	0	0	1	7	1	1
1836	44678.6	44678.6	20	20+	0	1	0	1	61	163	0	0	1	1	4	4	8	1	4	1	0	3	0	1	0	0	0	0	0	0	0	0	0	0	0	0	0	0	0	0	0	0	0	0	0	1	4	1	0
367	44655.6	44655.6	21	20+	0	2	0	1	48	154	0	0	2	2	1	4	6	1	4	0	0	3	0	1	2	0	1	0	0	0	1	2	2	1	1	2	1	1	1	0	0	1	0	1	0	1	7	1	1
525	44656.7	44656.7	21	20+	0	3	0	1	72	155	0	0	2	2	1	4	5	1	4	1	1	3	0	1	1	0	0	0	0	0	0	1	1	1	1	1	1	0	0	0	0	0	0	0	0	1	6	1	0
1827	44678.6	44678.6	21	20+	0	1	0	1	53	160	0	0	1	1	4	4	5	1	4	1	0	3	0	0	3	1	1	0	0	1	0	1	1	0	1	1	1	0	0	1	0	1	0	0	0	1	6	1	0
213	44715.4	44715.4	23	20+	1	4	0	1	70	170	0	0	1	1	4	4	3	1	4	0	0	3	0	0	1	0	1	0	0	0	1	3	3	0	1	3	1	0	2	0	0	1	2	1	0	1	8	1	0
461	44655.9	44655.9	18	18-19	0	1	0	1	60	160	0	0	2	1	2	2	4	1	4	2	0	3	0	1	2	1	1	0	0	1	1	2	2	0	1	1	1	1	1	1	1	1	0	0	0	1	7	1	0
845	44738.9	44738.9	19	18-19	0	1	0	1	90	163	0	0	2	1	4	4	8	1	4	1	0	3	0	1	1	2	2	0	0	0	0	1	1	1	1	1	2	1	2	2	1	0	0	0	0	1	8	1	0
391	44655.6	44655.6	21	20+	0	2	0	1	76	169	0	0	2	2	1	1	5	1	4	1	0	3	0	1	0	1	0	0	1	0	0	1	1	0	1	1	0	0	0	1	0	2	1	1	0	1	7	1	0
1429	44662.5	44662.5	21	20+	0	3	0	1	45	155	0	0	2	1	1	2	6	1	4	1	0	3	0	0	1	0	0	0	0	0	0	0	0	0	0	0	0	0	0	0	0	0	0	0	0	1	5	1	0
2096	44742.4	44742.5	21	20+	0	3	0	1	62	166	0	0	1	1	0	1	10	1	4	1	0	3	0	1	1	0	0	0	0	1	0	1	1	0	0	1	0	0	0	0	0	1	0	0	0	1	4	1	0
110	44738.4	44738.4	21	20+	0	4	0	1	56	165	0	0	1	1	4	1	6	1	4	0	0	3	0	1	1	1	0	0	0	0	1	0	1	0	1	1	1	0	1	1	0	1	0	0	0	1	4	1	0
1530	44663.6	44663.6	21	20+	0	1	0	1	55	155	0	0	2	2	2	4	8	0	4	0	0	3	0	0	0	2	0	1	0	3	0	0	1	0	0	0	1	1	0	1	0	1	1	0	0	1	3	1	0
2007	44679.5	44679.5	20	20+	0	1	0	1	57	158	0	0	2	1	4	4	10	1	4	1	0	3	0	1	0	1	0	0	0	0	0	0	0	0	0	2	1	0	0	2	0	0	0	1	0	1	6	1	0
2374	44686.8	44686.9	22	20+	0	3	0	1	53	160	0	0	1	1	4	4	7	1	4	0	0	3	0	1	0	0	0	0	0	0	0	0	1	0	1	0	0	0	0	0	0	0	0	0	0	1	5	0	0
2251	44742.9	44742.9	22	20+	0	4	0	1	56	161	0	0	2	0	0	1	10	1	4	1	0	3	0	1	2	3	0	0	0	0	0	0	1	1	0	0	0	0	0	1	0	1	1	1	0	1	4	1	0
1510	44662.8	44662.8	22	20+	0	3	0	1	49	155	0	0	2	1	4	4	15	1	4	0	0	3	0	1	2	2	1	0	1	1	0	0	1	0	1	1	1	1	0	1	0	0	0	0	0	1	5	1	0
1190	44659.8	44659.8	19	18-19	0	1	0	1	45	163	0	0	2	2	4	4	6	0	4	0	0	3	0	1	1	1	1	0	0	0	1	1	1	1	0	1	1	0	0	0	0	1	2	1	0	1	6	1	0
2542	44710.8	44710.8	19	18-19	0	1	0	1	62	155	0	0	2	2	1	4	6	1	4	0	0	3	0	1	1	0	0	0	0	1	0	0	1	1	0	1	0	0	0	1	0	0	0	0	0	1	4	1	0
2752	44736.5	44736.5	20	20+	0	2	0	1	50	157	0	0	2	2	2	4	7	1	4	0	0	3	0	1	1	3	0	0	0	0	0	1	1	2	2	2	2	0	0	1	0	2	0	0	0	1	5	0	1
1013	44659.5	44659.5	23	20+	0	4	0	1	70	160	0	0	1	1	1	1	8	1	4	0	0	3	0	1	1	1	1	1	1	1	0	1	1	1	1	1	1	1	1	0	0	0	0	0	0	1	3	0	1
1974	44679	44679	21	20+	0	3	0	1	60	163	0	0	2	2	1	4	15	1	4	1	0	3	0	1	2	2	1	0	0	0	0	1	1	2	1	1	1	1	1	2	0	0	0	1	0	1	4	1	1
557	44656.7	44656.7	22	20+	0	3	0	1	60	162	0	0	2	2	1	4	10	1	4	0	0	3	0	1	1	2	1	0	1	1	0	1	1	1	1	1	1	1	1	1	0	2	2	1	0	1	9	1	1
430	44655.9	44655.9	19	18-19	0	2	0	1	42	158	0	0	2	2	2	4	6	1	4	1	1	3	0	1	2	2	1	3	0	2	0	1	1	0	2	3	1	0	1	1	0	3	0	0	0	1	4	1	1
938	44660.9	44660.9	20	20+	0	2	0	1	47	160	0	0	2	1	1	4	8	1	4	0	0	3	0	1	2	0	1	0	0	0	1	2	3	1	1	1	1	1	1	1	0	2	0	1	0	1	6	1	1
36	44652.7	44652.7	22	20+	0	4	0	1	49	161	0	0	1	1	0	4	8	1	4	1	0	3	0	1	2	2	1	0	0	1	1	1	1	2	1	2	2	1	1	1	1	1	1	0	0	1	7	1	1
1705	44666.5	44666.5	21	20+	0	3	0	1	71	169	0	0	2	2	1	4	12	1	4	0	0	3	0	1	1	1	1	1	0	1	1	1	1	1	1	2	0	1	1	1	0	1	1	2	1	1	7	0	1
30	44654.6	44654.6	19	18-19	0	1	0	1	61	155	0	0	2	2	1	4	6	0	4	1	0	3	0	1	1	0	1	0	1	1	1	1	2	0	1	1	2	1	1	2	0	2	1	1	0	1	4	1	0
303	44655.6	44655.6	20	20+	0	2	0	1	45	157	0	0	2	2	1	1	12	1	4	0	0	3	0	1	0	1	0	0	0	0	1	1	0	0	0	0	0	0	0	0	0	0	0	0	0	1	3	0	1
2085	44742.5	44742.5	20	20+	0	3	0	1	80	165	0	0	1	1	0	1	7	1	4	1	0	3	0	1	1	0	0	0	0	0	0	0	0	1	0	1	0	0	0	1	0	1	0	0	0	1	3	0	1
978	44659.5	44659.5	23	20+	0	4	0	1	49	157	0	0	1	1	4	0	3	0	4	0	0	3	0	0	0	0	0	0	0	0	0	0	0	0	0	0	0	0	0	0	0	0	0	0	0	1	4	1	1
563	44656.7	44656.7	21	20+	0	3	0	1	63	155	0	0	2	2	1	4	10	0	4	1	1	3	0	1	2	2	1	0	0	1	1	1	1	1	1	2	1	1	1	1	0	2	0	0	0	1	4	1	1
1853	44678.6	44678.6	20	20+	0	1	0	1	59	167	0	0	1	1	4	4	5	1	4	1	0	3	0	0	1	1	0	0	0	0	0	0	1	1	0	0	1	0	0	0	0	1	0	0	0	1	4	0	1
729	44738.8	44738.8	20	20+	0	1	0	1	50	170	0	0	2	1	4	4	12	1	4	1	1	3	0	1	1	0	1	0	0	0	1	2	1	1	1	1	0	0	1	2	0	1	0	2	0	1	3	0	0
1442	44662.5	44662.5	20	20+	0	3	0	1	54	162	0	0	2	1	4	1	9	1	4	0	0	3	0	1	1	2	1	0	0	1	1	1	1	0	0	1	1	0	0	1	0	1	1	0	0	1	4	0	1
1859	44666.9	44666.9	20	20+	0	2	0	1	85	164	0	0	1	2	1	4	10	1	4	0	0	3	0	1	2	1	0	0	0	1	1	0	0	1	0	3	1	1	0	0	0	1	0	0	0	1	6	1	1
27	44652.7	44652.7	22	20+	0	4	0	1	54	162	0	0	1	1	4	4	8	1	4	1	0	3	0	1	3	1	3	0	1	1	0	2	2	2	2	2	2	1	2	2	2	3	3	1	2	1	3	0	1
1965	44673.8	44673.8	19	18-19	0	1	0	1	48	158	0	0	2	2	2	4	7	1	4	1	0	3	0	0	3	2	1	0	0	0	0	1	1	0	1	1	1	0	0	0	0	1	0	0	0	1	4	1	1
2543	44710.8	44710.8	21	20+	0	1	0	1	56	158	0	0	2	1	1	4	6	1	4	0	0	3	0	1	1	1	1	0	0	1	1	2	2	1	2	2	2	2	2	2	1	1	0	2	0	1	5	1	0
150	44654.6	44654.6	19	18-19	0	1	0	1	46	154	0	0	2	2	1	2	6	1	4	1	1	3	0	1	0	3	2	0	0	1	1	2	1	1	1	1	1	0	0	2	0	2	1	0	0	1	2	1	1
283	44715.5	44715.6	20	20+	0	1	0	1	54	173	0	0	2	2	4	4	12	1	4	0	1	3	0	1	1	2	1	2	2	1	2	1	2	3	1	3	3	1	0	2	2	1	0	1	2	1	9	1	1
104	44684	44684	20	20+	0	1	0	1	55	168	0	0	2	1	4	1	8	0	4	1	0	3	0	0	1	0	0	0	0	2	0	0	1	0	0	0	0	1	0	0	0	1	2	1	0	1	5	0	1
56	44654.6	44654.6	19	18-19	0	1	0	1	66	161	0	0	2	2	1	4	12	1	4	0	0	3	0	1	3	2	1	0	0	0	0	1	1	1	1	1	1	1	1	1	1	1	0	1	1	1	8	1	1
452	44655.6	44655.7	21	20+	0	2	0	1	53	158	0	0	1	2	1	4	6	1	4	0	0	3	0	1	1	1	1	1	0	0	0	1	1	1	1	1	1	1	1	1	0	0	0	0	0	1	6	1	1
2436	44691.4	44691.5	19	18-19	0	1	0	1	55	165	0	0	2	1	4	4	7	1	4	0	0	3	0	1	1	0	1	1	0	0	0	1	2	0	2	2	1	1	1	2	0	1	0	1	0	1	6	1	0
721	44738.8	44738.8	19	18-19	0	1	0	1	42	164	0	0	2	1	4	4	6	1	4	0	0	3	0	1	0	0	0	0	1	0	1	0	1	0	0	0	0	1	0	0	0	1	0	0	0	1	4	0	0
427	44655.9	44655.9	21	20+	0	3	0	1	56	166	0	0	2	2	0	4	6	1	4	0	0	3	0	1	2	2	2	3	1	1	2	3	3	3	3	2	3	2	2	2	2	2	2	2	2	1	4	1	1
1077	44663.7	44663.8	19	18-19	0	1	0	1	53	156	0	0	2	2	2	4	8	1	4	0	0	3	0	1	1	0	0	0	0	0	0	1	2	2	1	0	1	1	1	2	0	1	0	0	0	1	4	1	0
2155	44742.6	44742.6	20	20+	0	2	0	1	60	157	0	0	2	1	2	1	4	0	4	1	0	3	0	0	1	1	2	1	0	2	1	1	1	2	2	1	1	1	1	2	1	0	1	0	1	1	4	0	0
162	44715.4	44715.4	21	20+	0	2	0	1	59	160	0	0	1	1	4	4	10	1	4	2	0	3	0	1	3	1	3	0	0	0	0	3	1	3	3	3	3	3	3	3	3	3	0	3	3	1	6	1	1
449	44655.6	44655.7	20	20+	0	2	0	1	56	163	0	0	2	2	0	4	9	1	4	0	0	3	0	0	2	1	2	1	1	2	0	1	1	3	1	2	0	1	0	0	0	0	1	0	0	1	7	0	0
2507	44698.8	44698.8	23	20+	0	4	0	1	53	163	0	0	1	0	0	4	4	1	4	1	0	3	0	0	0	0	0	0	0	0	0	0	0	0	0	0	0	0	0	0	0	0	0	0	0	1	3	0	1
159	44654.6	44654.6	19	18-19	0	1	0	1	44	158	0	0	2	2	1	4	9	1	4	0	0	3	0	1	1	3	1	0	0	0	0	0	1	2	1	2	1	0	0	0	1	0	0	1	1	1	4	1	1
2470	44698.7	44698.7	19	18-19	0	2	0	1	66	160	0	0	1	1	2	4	7	1	4	0	1	3	0	1	1	1	1	0	1	1	1	1	1	0	0	1	1	1	0	1	0	1	0	0	0	1	5	0	0
2425	44690.8	44690.9	20	20+	0	2	0	1	42	157	0	0	1	1	0	4	3	1	4	1	0	3	0	0	0	0	0	0	0	0	0	1	0	0	0	0	0	1	1	2	0	2	2	0	0	1	6	1	0
677	44738.8	44738.8	20	20+	0	1	0	1	47	163	0	0	1	1	4	1	5	1	4	1	0	3	0	1	0	1	1	0	0	0	0	0	1	0	0	0	1	0	0	0	0	1	0	0	0	1	4	1	0
1304	44660.4	44660.4	22	20+	0	4	0	1	61	165	0	0	2	0	1	2	8	1	4	1	0	3	0	1	1	0	0	0	0	0	0	0	1	0	0	0	0	0	0	0	0	0	0	0	0	1	6	0	0
1259	44676.7	44676.7	19	18-19	0	1	0	1	59	165	0	0	1	1	2	4	6	1	4	0	0	3	0	1	0	1	1	0	0	0	0	1	1	2	1	1	1	0	0	2	0	0	0	0	0	1	4	1	0
383	44655.6	44655.6	20	20+	0	2	0	1	52	158	0	0	2	2	1	4	8	1	4	0	0	3	0	1	1	1	0	0	0	0	0	0	0	0	0	0	1	0	0	0	0	0	0	0	0	1	7	0	1
397	44655.6	44655.6	20	20+	0	2	0	1	47	163	0	0	2	2	1	4	5	1	4	1	0	3	0	1	2	2	1	0	0	0	2	3	2	0	2	2	2	1	0	0	0	2	0	2	0	1	6	1	1
354	44717.5	44717.6	21	20+	0	3	0	1	53	154	0	0	1	1	4	1	9	1	4	1	0	3	0	1	1	1	1	0	1	2	1	1	2	3	0	1	1	0	0	1	1	2	1	0	0	1	7	1	0
2663	44720.9	44721	19	18-19	0	1	0	1	54	156	0	0	2	1	1	4	3	0	4	0	0	3	0	0	0	1	0	0	0	1	0	1	1	1	0	1	1	2	1	0	0	0	0	0	0	1	6	1	1
1944	44670.6	44670.6	20	20+	0	2	0	1	55	164	0	0	1	1	4	4	8	1	4	0	0	3	0	1	1	2	1	0	0	0	0	1	1	0	0	0	0	1	0	0	0	1	0	0	0	1	4	0	0
234	44715.5	44715.6	19	18-19	0	1	0	1	52.5	162	0	0	2	2	4	4	7	1	4	0	0	3	0	1	1	1	2	0	0	0	0	1	1	2	1	1	1	0	1	2	0	2	0	1	0	1	8	1	0
2414	44689.4	44689.4	20	20+	0	1	0	1	78	165	0	0	1	1	4	1	8	1	4	1	0	3	0	1	0	1	0	0	0	0	0	0	0	0	0	0	0	1	0	0	0	0	0	0	0	1	7	0	0
983	44659.5	44659.5	20	20+	0	1	0	1	44.3	153	0	0	2	1	1	2	9	1	4	0	0	3	0	0	1	2	1	1	0	1	2	1	1	0	1	1	1	1	1	1	1	1	0	1	0	1	5	0	0
1576	44664.8	44664.8	21	20+	0	3	0	1	59	162	0	0	1	0	0	0	8	1	4	1	0	3	0	1	1	1	0	1	0	0	0	0	1	0	0	0	0	0	0	0	0	0	0	0	0	1	5	0	0
553	44656.7	44656.7	21	20+	0	3	0	1	52	163	0	0	2	1	1	4	8	1	4	2	0	3	0	1	0	0	0	0	0	0	0	0	0	0	0	0	0	0	0	0	0	0	0	0	0	1	4	0	0
1289	44660.4	44660.4	22	20+	0	4	0	1	36	153	0	0	1	1	1	1	8	1	4	1	0	3	0	1	1	2	0	0	0	1	0	1	1	1	1	1	0	1	1	0	0	1	0	0	0	1	5	0	0
942	44659.4	44659.5	21	20+	0	1	0	1	72	160	0	0	2	2	1	4	3	1	4	1	0	3	0	1	1	1	0	0	0	1	0	1	1	0	1	1	0	0	0	0	0	0	2	0	0	1	5	1	0
212	44715.4	44715.4	20	20+	0	3	0	1	50	161	0	0	1	1	4	4	12	1	4	1	0	3	0	0	1	0	1	0	0	0	0	1	2	1	1	1	1	1	1	1	1	1	0	0	1	1	6	1	1
125	44654.6	44654.6	19	18-19	0	1	0	1	49	157	0	0	2	2	2	4	6	1	4	0	0	3	0	1	0	0	0	0	0	0	1	0	0	0	0	0	0	0	0	0	0	0	0	0	0	1	6	0	1
916	44659.4	44659.4	19	18-19	0	1	0	1	46	158	0	0	2	1	1	4	7	1	4	1	0	3	0	0	0	1	0	0	0	0	0	0	0	0	0	1	0	0	0	0	0	1	0	0	0	1	5	0	0
902	44660.9	44660.9	20	20+	0	2	0	1	53	172	0	0	1	2	1	4	10	1	4	1	0	3	0	1	0	1	1	0	0	0	0	0	0	0	0	0	1	0	0	0	0	0	0	1	0	1	7	1	1
1842	44678.6	44678.6	21	20+	0	2	0	1	49	157	0	0	1	1	1	4	10	1	4	1	0	3	0	1	1	0	1	0	0	0	1	1	0	0	1	1	1	0	0	1	0	0	1	1	1	1	5	0	0
60	44654.6	44654.6	19	18-19	0	1	0	1	45	153	0	0	2	2	1	4	10	1	4	1	0	3	0	1	1	2	1	1	1	1	0	1	2	0	1	1	1	1	1	1	1	1	1	1	1	1	5	1	0
1067	44659.7	44659.7	19	18-19	0	1	0	1	43	153	0	0	2	2	2	4	8	1	4	0	0	3	0	0	1	1	0	0	0	1	0	1	0	0	1	1	0	1	1	1	0	1	0	1	0	1	4	1	1
281	44655.8	44655.8	19	18-19	0	1	0	1	50	166	0	0	1	1	0	1	5	1	4	1	0	3	0	1	3	1	1	0	1	1	1	1	1	0	1	1	1	1	0	0	0	1	1	1	0	1	5	1	1
704	44738.8	44738.8	19	18-19	0	1	0	1	41	161	0	0	2	2	4	4	14	1	4	0	1	3	0	1	2	3	1	1	1	1	1	2	2	3	2	2	3	2	2	3	3	3	1	1	2	1	7	1	1
2028	44679.6	44679.6	20	20+	0	1	0	1	55	160	0	0	1	1	4	1	5	1	4	1	0	3	0	1	2	0	1	0	0	1	0	2	2	2	1	2	2	3	3	2	2	2	0	1	1	1	4	0	0
1282	44660.3	44660.3	19	18-19	0	1	0	1	59	163	2	0	2	2	4	4	8	1	4	0	0	2	0	0	1	0	1	0	1	1	0	1	2	1	1	1	1	1	0	1	1	1	0	0	1	1	7	1	1
1793	44666.6	44666.6	22	20+	0	3	0	1	65	165	1	0	2	2	1	4	9	1	4	1	0	2	0	1	1	1	0	0	0	1	0	1	1	0	1	1	1	0	1	0	0	0	0	0	0	1	3	0	1
1173	44659.8	44659.8	22	20+	0	4	0	1	80	168	1	0	1	1	1	0	3	1	4	1	0	2	0	1	1	1	1	0	0	1	0	0	0	0	1	0	0	0	0	1	0	1	1	0	0	1	5	0	0
2655	44720.6	44720.6	20	20+	0	2	0	1	47	155	1	0	1	1	1	4	7	0	4	1	1	2	0	0	2	0	0	0	0	0	0	0	0	2	0	0	0	1	0	1	0	1	0	0	0	1	3	0	1
1918	44678.7	44678.7	20	20+	0	2	0	1	80	171	1	0	1	1	1	0	8	1	4	1	0	2	0	1	1	1	2	0	0	1	1	2	1	0	1	1	1	1	1	0	0	1	0	1	0	1	4	0	0
1953	44678.8	44678.9	23	20+	0	4	0	1	69	168	1	0	1	0	4	1	6	1	4	1	1	2	0	0	1	1	1	1	0	2	1	3	2	2	3	3	3	1	2	0	2	2	0	2	2	1	4	1	0
1658	44678.3	44678.4	21	20+	0	3	0	1	46	160	1	0	1	1	4	4	8	1	4	0	0	2	0	1	1	1	1	2	1	1	0	2	1	0	0	1	1	0	0	0	0	0	1	1	0	1	7	1	1
1922	44669.9	44669.9	19	18-19	0	1	0	1	43	158	1	0	2	2	4	4	7	1	4	0	0	2	0	1	1	3	1	0	0	1	1	0	2	3	1	1	1	1	1	1	1	1	0	1	1	1	6	1	1
161	44715.4	44715.4	19	18-19	0	2	0	1	76	161	1	0	2	1	1	1	8.3	1	4	1	0	2	0	1	1	0	1	0	0	1	1	2	3	1	1	1	1	1	2	1	1	0	1	0	1	1	5	0	0
2080	44680.7	44680.7	22	20+	0	2	0	1	60	174	1	0	1	2	1	2	20	1	4	1	0	2	0	1	2	0	0	0	0	0	0	1	1	1	0	1	1	1	0	1	0	1	0	1	0	1	6	0	0
1641	44664.8	44664.9	22	20+	0	3	0	1	78	162	0	1	1	1	1	4	3	1	4	1	0	2	0	0	1	1	1	1	1	1	1	1	1	1	1	1	1	1	1	1	1	1	1	1	1	1	5	1	1
1199	44665.8	44665.8	19	18-19	0	1	0	1	55	162	0	1	2	2	2	4	6	1	4	1	0	2	0	1	1	3	1	1	0	0	0	0	0	1	0	0	1	1	0	2	0	1	1	0	1	1	5	0	1
563	44738.8	44738.8	18	18-19	0	1	0	1	48	158	0	0	2	1	4	4	6	1	4	0	0	2	0	0	0	0	0	0	0	1	0	0	0	0	0	0	0	0	0	0	0	0	0	1	0	1	4	1	0
1676	44664.9	44665	19	18-19	0	1	0	1	54	170	0	0	2	2	2	4	5	1	4	0	0	2	0	0	1	0	0	0	0	0	0	1	1	0	0	1	1	0	0	0	0	1	0	0	0	1	4	0	0
255	44715.6	44715.6	19	18-19	0	1	0	1	50	155	0	0	2	2	4	4	8	1	4	0	0	2	0	1	0	2	1	0	0	2	0	1	2	0	0	0	1	0	0	1	0	0	0	0	0	1	2	0	1
148	44655.8	44655.8	19	18-19	0	1	0	1	48	158	0	0	1	1	1	1	5	1	4	1	0	2	0	1	1	0	1	0	0	1	0	0	0	0	0	0	0	0	0	0	0	2	2	0	0	1	6	1	1
312	44655.8	44655.8	20	20+	0	2	0	1	45	151	0	0	1	1	0	0	6	1	4	1	1	2	0	0	1	0	0	0	0	0	0	1	0	0	0	0	0	0	0	0	0	1	0	0	0	1	3	0	1
1021	44661.8	44661.8	20	20+	0	2	0	1	55	170	0	0	1	2	2	4	3	1	4	0	0	2	0	1	1	1	2	0	0	1	3	2	2	1	2	3	2	2	2	2	0	2	0	0	0	1	5	0	0
2428	44691	44691	20	20+	0	2	0	1	40	155	0	0	1	1	0	4	10	1	4	0	0	2	0	1	0	1	0	0	0	0	0	0	0	0	0	0	0	0	0	0	0	0	0	0	0	1	3	0	0
1396	44677.4	44677.5	21	20+	0	2	0	1	56	157	0	0	1	1	1	4	8	1	4	1	0	2	0	1	0	0	0	0	0	0	0	0	0	1	0	1	0	0	0	0	0	0	0	1	0	1	4	0	1
1284	44676.7	44676.7	21	20+	0	3	0	1	52	164	0	0	1	1	2	4	4	1	4	0	0	2	0	1	0	0	0	0	0	0	0	0	0	0	0	0	0	0	0	0	0	0	0	0	0	1	4	0	0
937	44659.4	44659.5	21	20+	0	1	0	1	80	168	0	0	2	2	1	4	4	1	4	1	0	2	0	1	0	0	0	0	0	0	0	0	0	0	0	0	0	0	0	0	0	0	0	0	0	1	4	0	1
1674	44678.4	44678.4	21	20+	0	3	0	1	46	162	0	0	1	2	4	4	10	1	4	1	0	2	0	1	1	0	0	0	0	1	0	0	0	0	0	1	0	0	0	0	0	0	0	1	0	1	3	1	0
1002	44661.4	44661.4	21	20+	0	3	0	1	47	158	0	0	1	1	1	4	8	1	4	0	0	2	0	1	2	1	1	0	0	0	0	1	1	1	1	1	1	0	0	1	1	1	0	0	1	1	5	0	0
231	44654.8	44654.8	22	20+	0	4	0	1	44	150	0	0	2	2	4	4	8	1	4	0	0	2	0	1	2	0	1	0	0	0	0	1	1	1	1	1	1	0	0	1	1	2	0	0	0	1	3	0	0
1263	44659.9	44659.9	18	18-19	0	1	0	1	42	163	0	0	2	2	4	4	8	1	4	0	0	2	0	0	0	1	0	0	0	0	0	0	0	0	0	0	1	0	0	1	0	0	0	0	0	1	4	1	1
1755	44678.5	44678.5	19	18-19	0	1	0	1	45	158	0	0	1	1	4	4	8	1	4	1	0	2	0	1	1	0	0	0	0	0	0	0	0	0	0	0	0	0	0	0	0	1	0	0	0	1	3	1	0
396	44717.5	44717.6	20	20+	0	3	0	1	48	160	0	0	1	1	2	4	8	1	4	0	0	2	0	1	0	1	0	0	0	0	1	1	1	1	2	1	1	1	0	1	0	0	0	0	0	1	3	1	1
790	44738.8	44738.9	19	18-19	0	1	0	1	52	162	0	0	2	1	4	4	6	0	4	1	0	2	0	1	1	2	1	1	1	1	1	1	1	1	1	1	1	1	1	1	1	1	2	1	1	1	3	0	0
2070	44680.5	44680.5	21	20+	0	3	0	1	41	156	0	0	1	0	4	4	8	0	4	1	0	2	0	1	0	0	0	0	0	1	1	0	1	0	1	1	1	0	0	0	0	1	0	0	0	1	3	1	0
901	44659.4	44659.4	19	18-19	0	1	0	1	48	155	0	0	2	1	1	2	8	1	4	0	0	2	0	1	1	1	0	0	0	0	1	1	1	0	1	1	1	0	0	0	0	0	0	0	0	1	3	1	0
647	44656.6	44656.6	20	20+	0	2	0	1	52	160	0	0	2	2	2	2	6	1	4	1	0	2	0	1	0	0	0	0	0	1	0	1	1	0	1	1	1	1	1	1	0	1	0	1	0	1	4	1	0
2056	44680.5	44680.5	21	20+	0	2	0	1	65	167	0	0	1	1	1	4	6	1	4	1	0	2	0	0	3	1	1	0	0	1	1	2	1	1	1	1	1	1	1	1	0	2	0	1	0	1	4	0	1
39	44735.6	44735.6	19	18-19	0	1	0	1	65	155	0	0	2	1	1	4	2	0	4	0	0	2	0	1	1	0	1	0	0	1	0	1	1	1	1	1	0	0	1	1	0	1	0	0	0	1	2	0	0
1548	44664.8	44664.8	18	18-19	0	1	0	1	50	167	0	0	2	2	2	4	8	1	4	0	0	2	0	1	1	1	0	0	0	0	0	1	1	0	1	1	1	1	0	0	0	1	0	0	0	1	3	0	1
2314	44686.7	44686.7	19	18-19	1	2	0	1	47	165	0	0	1	1	4	1	3	0	4	0	0	2	0	1	1	1	0	1	1	0	1	0	1	0	0	1	1	1	0	1	0	1	1	1	0	1	2	0	0
165	44654.6	44654.6	19	18-19	0	1	0	1	49	160	0	0	2	2	1	4	8	0	4	1	0	2	0	0	0	1	1	0	0	0	0	1	1	0	0	0	1	0	0	0	0	0	0	0	0	1	3	0	0
1300	44676.7	44676.7	22	20+	0	4	0	1	65	158	0	0	1	1	4	1	7	1	4	1	0	2	0	1	1	1	0	0	1	2	0	1	0	0	0	0	0	1	0	0	0	0	0	0	0	1	3	0	1
1085	44659.7	44659.8	19	18-19	0	1	0	1	67	162	0	0	2	2	4	4	8	1	4	2	0	2	0	1	1	2	1	0	0	0	0	1	1	1	1	1	1	1	1	1	1	1	0	0	1	1	4	1	1
2272	44743	44743	21	20+	0	4	0	1	56	152	0	0	1	1	1	1	9	1	4	1	0	2	0	1	0	0	0	0	0	0	0	0	1	0	0	0	0	0	0	0	0	0	0	0	0	1	5	1	0
684	44657.8	44657.8	23	20+	0	4	0	1	50	158	0	0	2	2	0	4	10	1	4	1	0	2	0	1	0	0	0	0	0	0	0	0	0	0	0	0	0	0	0	0	0	0	0	0	0	1	3	0	0
132	44739	44739	21	20+	0	4	0	1	52	165	0	0	1	1	4	4	9	1	4	0	0	2	0	1	1	1	0	1	0	1	1	1	1	0	1	1	0	0	1	0	0	0	1	0	0	1	2	0	0
1826	44678.6	44678.6	21	20+	0	2	0	1	50	165	0	0	1	2	2	4	8	1	4	1	0	2	0	1	2	1	2	2	0	2	1	1	1	0	1	1	2	0	1	0	0	2	0	1	0	1	3	0	1
2128	44742.6	44742.6	20	20+	0	2	0	1	45	158	0	0	2	1	2	1	7	1	4	2	0	2	0	1	0	2	1	1	0	1	0	1	1	1	0	0	0	0	0	0	0	1	0	1	0	1	6	1	0
1971	44673.8	44673.8	20	20+	1	1	0	1	76	176	0	0	2	0	2	4	6	1	4	0	0	2	0	1	2	1	0	0	0	0	0	1	1	0	0	1	1	1	1	0	0	0	0	0	0	1	5	0	0
1707	44678.5	44678.5	21	20+	0	3	0	1	52	162	0	0	2	2	1	1	7	1	4	0	0	2	0	1	0	1	1	0	0	1	0	2	1	1	0	1	1	1	1	1	0	1	0	1	0	1	4	1	0
880	44660.9	44660.9	22	20+	0	3	0	1	50	165	0	0	1	1	1	1	14	1	4	0	0	2	0	1	3	3	3	3	3	1	0	3	3	3	3	3	3	3	3	3	0	0	2	0	2	1	6	1	0
781	44738.8	44738.8	19	18-19	0	1	0	1	40	154	0	0	2	1	4	4	8	1	4	1	0	2	0	1	1	1	1	0	0	1	0	1	1	0	1	1	1	1	1	0	0	0	1	0	0	1	7	1	1
441	44655.9	44655.9	20	20+	0	2	0	1	75	163	0	0	1	1	1	1	12	1	4	1	0	2	0	1	1	1	0	0	0	1	0	0	0	0	0	0	1	0	0	1	0	0	0	0	0	1	9	1	1
189	44655.8	44655.8	20	20+	0	1	0	0	53	164	0	0	1	1	0	1	8	1	4	1	0	2	0	1	2	1	1	0	0	1	0	1	1	0	0	1	2	1	0	1	0	1	1	0	0	1	3	1	0
2250	44684.7	44684.7	19	18-19	0	1	0	1	58	162	0	0	2	1	1	4	7	1	4	0	0	2	0	1	1	1	0	1	0	1	1	2	1	1	2	2	1	0	0	1	0	1	1	1	0	1	6	1	1
43	44652.7	44652.7	22	20+	0	4	0	1	50	159	0	0	1	2	2	1	8	1	4	0	0	2	0	1	1	1	1	1	0	1	0	2	1	1	1	1	1	1	1	1	1	2	1	0	1	1	7	1	1
1380	44660.8	44660.9	20	20+	0	1	0	1	50	159.5	0	0	2	2	2	4	15	1	4	0	0	2	0	1	2	2	1	0	1	1	1	1	1	1	1	1	1	0	0	0	0	1	1	0	0	1	5	1	1
506	44738.7	44738.7	20	20+	0	2	0	1	43	158	0	0	2	1	4	4	6	1	4	0	0	2	0	1	1	0	1	0	1	0	0	1	2	1	1	1	1	0	1	0	0	1	1	1	0	1	3	0	1
807	44658.7	44658.7	19	18-19	0	2	0	1	48	161	0	0	2	1	4	4	3	0	4	1	1	2	0	0	2	1	1	0	0	1	1	1	1	1	0	1	0	1	0	1	3	1	0	1	1	1	9	1	1
1193	44659.8	44659.8	22	20+	0	4	0	1	57	164	0	0	1	1	4	4	6	0	4	1	0	2	0	1	1	1	1	1	1	1	0	1	1	1	1	1	1	1	1	1	1	1	1	1	0	1	5	1	1
1358	44676.8	44676.8	20	20+	0	1	0	1	48	160	0	0	2	0	1	2	8	1	4	0	0	2	0	1	0	1	0	0	0	0	0	0	0	0	0	0	0	0	0	0	0	0	0	0	0	1	5	1	1
1348	44676.8	44676.8	19	18-19	1	1	0	1	54	170	0	0	1	1	1	4	8	1	4	0	0	2	0	1	1	2	0	0	0	0	1	2	1	2	0	1	2	1	1	2	0	2	0	1	0	1	10	1	1
1107	44659.8	44659.8	21	20+	0	1	0	1	40	164	0	0	2	2	4	2	10	1	4	0	0	2	0	1	3	2	2	1	0	0	0	3	3	3	3	3	3	2	2	1	2	2	1	2	2	1	6	1	1
453	44655.9	44655.9	18	18-19	0	1	0	1	55	168	0	0	2	1	2	4	6	1	4	0	1	2	0	1	2	1	1	0	1	1	0	2	1	2	1	2	1	0	0	1	1	1	1	1	1	1	8	1	1
1298	44660.4	44660.4	22	20+	0	4	0	1	46	154	0	0	2	2	1	0	8	1	4	0	0	2	0	1	0	0	0	1	0	0	0	0	0	0	0	0	0	0	0	0	0	0	0	0	0	1	3	1	0
1177	44659.8	44659.8	22	20+	0	4	0	1	60	168	0	0	1	1	1	1	5	1	4	0	0	2	0	1	0	1	0	0	0	0	0	1	1	0	0	0	0	0	0	0	0	0	0	0	0	1	5	1	0
188	44655.8	44655.8	20	20+	0	1	0	0	49	160	0	0	1	1	0	1	8	1	4	1	0	2	0	1	1	1	1	0	1	0	0	1	1	1	1	1	1	1	0	1	1	1	0	1	1	1	5	1	0
1083	44659.7	44659.8	19	18-19	0	1	0	1	40	158	0	0	2	2	0	4	4	0	4	0	0	2	0	0	0	0	0	1	0	1	0	0	1	0	0	0	0	0	0	0	0	1	0	0	0	1	3	0	0
1122	44663.8	44663.8	18	18-19	0	1	0	1	52	163	0	0	2	2	1	4	8	1	4	0	0	2	0	1	1	1	1	1	1	1	1	2	1	2	2	2	2	1	1	1	2	1	1	1	2	1	5	1	1
229	44654.8	44654.8	22	20+	0	4	0	1	58	159	0	0	2	2	1	1	8	1	4	1	0	2	0	1	1	2	2	0	1	0	0	1	1	1	1	1	1	1	1	1	0	1	0	2	0	1	7	1	1
394	44655.6	44655.6	19	18-19	0	2	0	1	80	170	0	0	1	2	1	4	9	1	4	1	0	2	0	1	1	0	0	0	1	1	3	1	0	1	0	2	2	1	1	2	0	3	0	0	0	1	5	1	1
1841	44666.8	44666.8	21	20+	0	3	0	1	47	160	0	0	2	2	4	4	8	1	4	1	0	2	0	1	0	2	1	1	0	0	0	1	1	0	1	1	1	0	1	1	0	1	0	1	0	1	5	1	1
2078	44680.6	44680.6	19	18-19	0	1	0	1	48	160	0	0	2	1	4	4	8	1	4	1	0	2	0	1	0	2	0	0	0	0	1	1	1	0	1	0	0	0	1	1	0	1	0	1	1	1	3	1	1
694	44738.8	44738.8	19	18-19	0	1	0	1	74	156	0	0	2	1	4	4	10	1	4	0	0	2	0	0	2	2	1	1	0	0	0	0	1	1	0	1	2	1	0	1	0	1	1	0	1	1	4	1	1
593	44738.8	44738.8	19	18-19	0	1	0	1	48	164	0	0	2	2	4	4	8	1	4	0	0	2	0	1	0	2	0	0	0	0	0	0	0	0	0	0	0	0	0	0	0	1	0	0	0	1	4	1	1
447	44655.9	44655.9	19	18-19	0	1	0	1	53	165	0	0	2	1	1	1	6	1	4	1	0	2	0	1	1	1	0	0	0	0	0	0	0	0	0	0	0	1	0	0	0	1	0	0	0	1	7	1	1
493	44655.9	44655.9	19	18-19	0	1	0	1	48	150	0	0	1	1	1	1	8	1	4	2	0	2	0	1	1	2	1	1	0	0	1	2	2	0	0	1	1	1	1	1	0	1	0	0	0	1	5	0	1
1345	44660.4	44660.5	20	20+	0	1	0	1	52	160	0	0	2	1	1	4	8	1	4	1	0	2	0	1	1	0	0	0	1	1	0	1	0	0	0	0	1	0	1	0	0	0	0	1	0	1	3	0	0
2134	44742.6	44742.6	19	18-19	0	2	0	1	62	170	0	0	1	1	2	1	3	1	4	0	0	2	0	0	1	1	1	0	0	0	1	1	1	1	1	1	1	1	0	1	1	1	1	1	1	1	5	1	1
2135	44742.6	44742.6	19	18-19	0	2	0	1	54	162	0	0	2	1	2	1	8	1	4	2	0	2	0	1	0	0	0	0	0	0	0	0	0	0	0	0	0	0	0	0	0	0	0	0	0	1	4	1	1
2010	44673.8	44673.8	19	18-19	0	1	0	1	61	160	0	0	2	2	2	0	5	1	4	2	0	2	0	1	2	0	0	0	0	0	0	0	0	0	0	0	0	0	0	0	0	0	0	0	0	1	8	0	0
1733	44666.6	44666.6	21	20+	0	3	0	1	48	152	0	0	2	2	0	2	8	1	4	1	1	2	0	1	0	0	0	0	0	1	1	0	1	0	0	1	0	0	0	0	0	0	0	0	0	1	5	1	1
2402	44687.9	44687.9	21	20+	0	3	0	1	39	153	0	0	2	1	4	1	10	1	4	0	0	2	0	0	0	1	1	1	0	0	1	1	1	1	1	1	1	1	1	1	0	1	1	1	0	1	4	0	0
726	44657.9	44658	19	18-19	0	1	0	1	52	161	0	0	2	1	2	4	8	1	4	1	0	2	0	1	2	1	0	0	0	0	0	0	0	0	0	0	0	0	0	0	0	0	0	0	0	1	5	0	0
27	44654.6	44654.6	19	18-19	0	1	0	1	49	162	0	0	2	2	2	4	12	1	4	1	0	2	0	0	0	1	0	0	0	0	0	1	0	0	0	1	1	0	0	1	0	1	0	1	0	1	7	1	1
134	44654.6	44654.6	19	18-19	0	1	0	1	57	170	0	0	2	2	2	2	10	1	4	0	0	2	0	1	2	1	1	0	0	1	1	1	1	0	0	1	1	0	0	0	0	0	0	0	0	1	9	0	0
180	44654.7	44654.7	19	18-19	0	1	0	1	53	159	0	0	2	2	1	4	6	1	4	1	0	2	0	1	0	1	0	0	0	0	0	0	0	0	0	0	0	0	0	0	0	0	0	0	0	1	7	0	0
1492	44677.9	44677.9	19	18-19	0	2	0	1	49	158	0	0	2	1	0	0	7	1	4	2	0	2	0	1	1	2	2	1	2	2	2	2	2	2	2	2	2	2	2	2	2	2	2	2	2	1	8	0	0
2466	44698.7	44698.7	21	20+	0	3	0	1	43	153	0	0	1	1	4	4	8	1	4	0	0	2	0	1	1	1	1	0	0	1	1	1	1	1	1	1	1	1	1	1	0	1	1	1	1	1	4	0	1
1509	44662.8	44662.8	20	20+	0	2	0	0	58	155	1	0	0	0	2	0	8	1	4	1	0	1	0	0	0	1	0	0	0	0	0	0	0	0	0	0	1	0	0	0	0	0	0	0	0	1	1	0	0
739	44738.8	44738.8	19	18-19	0	1	0	1	52	159	1	0	2	1	0	4	12	1	4	0	1	1	0	1	1	0	1	1	0	0	0	2	2	0	1	1	1	1	1	1	1	1	0	0	1	1	5	0	0
272	44655	44655	19	18-19	0	1	0	1	48	162	1	0	2	2	1	2	8	1	4	0	1	1	0	1	1	2	2	1	0	1	0	1	1	1	2	3	1	0	0	0	0	0	1	0	0	1	7	1	1
755	44658.7	44658.7	19	18-19	0	2	0	1	45	155	1	0	2	1	4	4	5	1	4	1	0	1	0	1	0	1	1	0	0	1	1	0	2	1	0	0	0	0	0	1	0	1	0	0	0	1	2	1	0
46	44654.6	44654.6	19	18-19	0	1	0	1	65	165	1	0	2	2	1	2	6	1	4	0	0	1	0	1	1	1	1	2	0	1	1	2	2	0	0	1	2	0	0	0	0	2	0	0	0	1	8	1	1
2509	44698.8	44698.8	22	20+	0	4	0	1	45	163	1	0	1	1	0	0	8	1	4	0	0	1	0	1	2	2	1	1	1	1	2	2	2	2	2	2	2	2	1	2	2	2	2	2	2	1	10	1	1
503	44655.9	44655.9	19	18-19	0	1	0	1	47	158	0	0	2	1	2	4	2	0	4	1	0	1	0	0	0	1	1	0	0	0	0	0	0	1	0	1	0	1	0	1	0	0	0	0	0	1	6	0	1
487	44655.9	44655.9	19	18-19	0	1	0	1	60	168	0	0	2	2	2	2	6	1	4	0	0	1	0	1	0	1	1	0	0	0	0	0	0	0	0	0	0	0	0	0	0	0	0	0	0	1	5	1	1
1243	44659.9	44659.9	22	20+	0	4	0	1	50	153	0	0	1	1	1	1	5	1	4	0	0	1	0	1	2	1	0	0	0	0	0	0	1	0	0	0	0	0	0	0	0	1	0	0	0	1	4	1	1
880	44739.5	44739.5	19	18-19	0	2	0	0	37	152	0	0	2	1	4	4	8	1	4	1	0	1	0	1	1	0	0	1	2	0	0	1	2	3	0	1	0	1	0	2	0	0	3	0	0	1	3	1	1
1203	44659.8	44659.9	22	20+	1	4	0	1	60	168	0	0	2	1	0	4	8	1	4	0	0	1	0	0	1	0	0	0	0	1	0	1	1	0	0	1	0	0	0	0	0	0	0	0	0	1	3	0	1
899	44739.6	44739.6	19	18-19	0	2	0	1	49	171	0	0	2	1	4	4	5	1	4	0	0	1	0	1	0	0	0	0	0	0	0	0	1	0	0	0	1	1	0	0	1	1	0	0	0	1	6	1	1
1339	44676.7	44676.8	22	20+	0	4	0	1	52	158	0	0	1	1	1	1	12	1	4	0	0	1	0	1	1	0	0	0	0	0	0	0	0	0	0	0	0	0	0	0	0	0	0	0	0	1	5	1	1
370	44655.6	44655.6	20	20+	0	2	0	1	49	160	0	0	2	1	1	4	10	1	4	1	0	1	0	1	3	2	2	0	0	0	0	1	0	0	0	1	1	0	0	1	0	0	0	0	0	1	5	1	1
46	44652.7	44652.7	22	20+	0	4	0	1	51	163	0	0	2	1	4	4	9	1	4	0	0	1	0	1	1	1	1	1	0	1	1	2	1	1	0	1	1	1	0	1	0	1	0	0	0	1	6	1	1
513	44738.7	44738.7	20	20+	0	2	0	1	50	160	0	0	2	1	4	4	6	1	4	0	0	1	0	1	1	2	0	0	0	0	1	1	1	0	0	0	0	0	0	0	0	1	0	0	0	1	5	1	0
2294	44686.5	44686.6	19	18-19	1	1	0	1	60	175	2	1	1	1	1	4	15	1	4	1	0	0	0	1	2	1	2	1	1	1	1	2	1	1	1	2	1	1	1	2	0	0	0	1	0	1	6	0	0
125	44715.4	44715.4	20	20+	0	2	0	1	57	167	2	1	2	2	4	2	12	1	4	0	0	0	0	1	0	1	1	0	0	2	1	1	1	0	1	0	1	0	0	0	0	1	0	0	0	1	6	0	1
67	44735.6	44735.6	21	20+	0	2	0	1	45	163	1	1	2	1	1	4	3	1	4	0	0	0	0	1	0	1	0	0	0	1	0	0	0	0	1	0	0	0	0	1	0	1	0	0	0	1	3	1	0
2693	44735.7	44735.7	21	20+	0	2	0	0	48	158	1	1	2	2	2	4	3	1	4	0	0	0	0	1	1	1	0	0	0	0	0	1	1	0	0	0	1	0	0	0	0	1	0	0	0	1	3	1	1
1253	44659.9	44659.9	19	18-19	0	1	0	1	47	165	1	1	2	2	2	4	5	1	4	0	0	0	0	1	0	1	0	0	0	0	1	0	0	0	0	0	0	0	0	0	0	1	0	0	0	1	4	1	1
1500	44662.8	44662.8	22	20+	0	3	0	1	46	155	1	0	1	1	1	1	8	1	4	0	0	0	0	1	1	1	0	0	1	0	1	1	1	0	0	0	0	0	0	0	0	0	0	0	0	1	4	0	0
850	44660.9	44660.9	21	20+	0	3	0	1	50	163	1	0	2	1	1	4	18	1	4	0	0	0	0	0	0	0	0	0	0	0	0	0	0	0	0	0	0	0	0	0	0	0	0	0	0	1	7	0	0
892	44739.6	44739.6	19	18-19	0	1	0	1	56	158	1	0	2	1	4	4	10	1	4	0	1	0	0	1	0	1	0	0	0	0	0	0	0	1	0	0	0	0	0	0	0	0	0	0	0	1	5	0	0
1384	44660.9	44660.9	19	18-19	0	1	0	1	48	159	1	0	2	2	4	4	4	1	4	0	1	0	0	1	0	1	1	1	0	0	0	1	0	0	0	0	1	0	0	0	0	0	0	0	0	1	7	0	0
703	44738.8	44738.8	20	20+	1	1	0	1	91	171	1	0	2	1	0	0	6	0	4	1	0	0	0	0	2	1	0	1	0	1	0	1	2	2	1	1	1	0	0	1	0	1	1	0	0	1	2	0	0
1359	44660.6	44660.6	18	18-19	0	1	0	1	57	161	0	1	2	2	4	4	6	1	4	1	0	0	0	1	2	1	2	1	1	3	1	3	2	2	3	2	2	1	2	1	1	2	1	2	1	1	5	1	1
1111	44663.8	44663.8	19	18-19	0	1	0	1	51	155	0	1	2	2	2	4	8	1	4	0	1	0	0	1	1	1	1	0	0	0	1	1	1	0	1	1	1	1	1	1	0	0	0	0	0	1	8	1	1
58	44654.6	44654.6	19	18-19	0	1	0	1	50	161	0	1	2	2	2	4	8	1	4	0	0	0	0	1	3	3	2	1	0	2	1	1	1	2	1	1	1	1	1	1	0	1	0	2	0	1	7	1	1
1747	44678.5	44678.5	20	20+	0	1	0	1	45	162	0	1	1	1	4	4	12	1	4	0	0	0	0	1	1	0	1	0	0	1	2	0	0	1	0	1	0	0	0	0	0	1	0	0	1	1	7	0	1
271	44715.6	44715.6	19	18-19	0	1	0	1	51	170	0	0	2	2	4	4	8	1	4	0	1	0	0	1	1	3	1	1	1	0	0	0	0	0	0	1	1	0	0	1	0	0	0	0	0	1	4	1	0
483	44656.5	44656.6	19	18-19	0	1	1	1	65	170	0	0	1	1	1	4	4	1	4	0	0	0	0	1	1	2	1	1	0	1	1	1	1	1	1	1	1	1	1	1	1	1	1	1	1	1	6	1	0
521	44655.9	44655.9	19	18-19	1	1	0	1	52	172	0	0	2	2	2	2	6	1	4	0	0	0	0	1	0	0	0	0	1	1	0	0	1	0	0	0	1	0	0	0	0	0	0	1	0	1	5	0	0
1697	44665.8	44665.8	19	18-19	0	1	0	1	65	158	0	0	2	2	2	4	8	1	4	0	0	0	0	0	1	1	0	0	0	0	0	1	1	0	1	1	0	0	1	0	0	1	0	0	0	1	4	1	1
2310	44686.7	44686.7	20	20+	0	1	0	1	45	153	0	0	2	2	4	4	8	1	4	0	1	0	0	1	1	2	1	0	0	0	0	0	0	1	0	1	2	0	0	1	1	3	0	0	1	1	1	1	0
464	44738.6	44738.6	20	20+	0	2	0	0	53	159	0	0	2	1	0	0	8	1	4	0	0	0	0	1	0	1	0	0	0	0	1	1	1	0	1	1	0	1	1	0	0	0	0	0	0	1	1	1	0
55	44654.6	44654.6	20	20+	0	1	0	1	42	156	0	0	2	2	1	4	9	1	4	0	0	0	0	1	1	1	0	0	0	2	0	0	0	0	0	0	1	1	1	0	0	1	0	1	0	1	5	1	1
300	44655.6	44655.6	20	20+	0	2	0	1	65	165	0	0	2	2	1	4	8	1	4	1	0	0	0	1	2	0	0	0	0	0	0	2	2	1	1	2	1	1	1	0	0	0	0	2	0	1	5	0	1
1020	44659.6	44659.6	21	20+	0	3	0	1	43	153	0	0	1	2	1	4	9	1	4	1	0	0	0	1	0	0	0	0	0	0	0	1	0	0	0	0	0	0	0	0	0	0	0	1	0	1	4	1	1
2461	44698.7	44698.7	22	20+	0	3	0	0	67	158	0	0	1	1	4	4	10	1	4	1	0	0	0	0	1	0	0	0	0	0	0	1	1	0	0	0	1	0	0	1	0	0	0	1	0	1	5	1	1
328	44655.8	44655.9	22	20+	0	4	0	1	64	172	0	0	1	2	2	4	7	1	4	0	0	0	0	1	1	1	1	0	0	1	0	1	0	0	1	0	0	0	0	0	0	0	0	0	0	1	1	0	0
199	44655.8	44655.8	23	20+	0	4	0	0	54	160	0	0	0	0	0	0	6	1	4	0	0	0	0	0	1	0	0	0	0	0	0	0	0	0	0	0	0	0	0	0	0	0	0	0	0	1	4	1	1
311	44655.6	44655.6	21	20+	0	2	0	1	69	162	0	0	2	2	2	2	8	0	4	1	0	0	0	1	1	0	0	1	0	2	0	1	1	0	1	1	1	0	0	1	0	0	0	0	0	1	3	1	1
2482	44698.7	44698.7	22	20+	0	4	0	1	47	156	0	0	1	1	0	4	5	1	4	0	0	0	0	0	0	1	0	0	0	0	1	0	0	0	0	0	0	0	0	0	0	1	0	0	0	1	2	1	0
345	44717.5	44717.6	22	20+	0	4	0	1	65	158	0	0	1	1	2	1	6	1	4	0	0	0	0	1	1	0	0	0	0	0	0	1	1	1	0	1	0	0	0	0	0	0	0	0	0	1	3	1	1
553	44738.8	44738.8	19	18-19	0	2	0	1	68	164	0	0	2	1	4	4	6	0	4	0	0	0	0	0	1	1	0	1	0	0	0	0	0	1	0	0	1	0	0	0	0	1	0	0	0	1	4	1	1
15	44652.7	44652.7	22	20+	0	4	0	1	57	155	0	0	2	1	4	4	8	1	4	0	0	0	0	1	3	3	2	1	0	1	1	2	2	1	1	1	1	1	1	1	1	1	1	1	1	1	4	1	1
266	44715.5	44715.6	19	18-19	0	1	0	1	45	167	0	0	2	2	4	4	6	1	4	1	0	0	0	1	1	2	0	0	0	0	1	0	1	1	0	1	1	0	0	0	0	0	0	0	0	1	3	1	0
490	44738.6	44738.6	20	20+	0	2	0	1	54	155	0	0	2	1	0	4	6	1	4	1	0	0	0	1	1	1	0	0	0	1	0	0	1	0	1	1	0	0	0	0	0	0	0	0	0	1	3	0	0
1462	44662.7	44662.7	22	20+	0	3	0	1	43	155	0	0	2	0	1	0	8	1	4	0	0	0	0	0	1	0	0	0	0	0	0	0	0	0	0	0	0	0	0	0	0	0	0	0	0	1	3	0	0
275	44715.6	44715.6	19	18-19	0	1	0	1	67	163	0	0	2	2	4	4	3	1	4	1	0	0	0	0	0	0	0	0	0	1	0	0	1	0	0	0	0	0	0	0	0	1	1	0	0	1	4	0	0
1242	44659.9	44659.9	23	20+	0	4	0	1	65	165	0	0	1	1	1	1	8	1	4	1	0	0	0	0	1	2	0	0	0	0	0	1	1	0	0	1	1	0	0	0	0	1	1	0	0	1	3	0	0
43	44655.8	44655.8	20	20+	0	1	0	0	42	156	0	0	1	1	1	4	7	1	4	2	1	0	0	1	1	0	0	1	0	1	0	1	1	0	1	1	1	0	0	0	0	1	0	0	0	1	4	0	0
1659	44678.4	44678.4	23	20+	0	4	0	1	49	164	0	0	1	1	4	4	8	1	4	0	0	0	0	1	1	1	0	0	0	0	1	1	1	0	1	1	0	0	0	1	0	1	0	1	0	1	5	1	0
2383	44687	44687	21	20+	0	3	0	1	90	150	0	0	2	1	4	4	7	1	4	0	0	0	0	1	2	1	1	1	1	1	1	1	1	2	1	1	1	1	1	1	0	2	1	1	1	1	5	0	0
1119	44663.8	44663.8	19	18-19	0	1	0	1	65	153	0	0	2	2	2	4	5	0	4	1	0	0	0	0	1	0	1	0	0	0	0	1	1	1	1	1	1	0	1	1	0	1	1	0	0	1	4	1	0
1919	44669.9	44669.9	20	20+	0	1	0	1	63	173	0	0	2	2	4	4	7	1	4	1	0	0	0	1	1	1	1	0	0	2	0	1	1	1	1	1	1	1	1	1	0	1	1	0	0	1	4	1	1
691	44738.8	44738.8	20	20+	0	1	0	1	61	152	0	0	2	1	4	4	6	1	4	2	0	0	0	1	2	1	1	0	0	1	0	2	2	1	1	1	1	1	1	1	0	1	0	0	0	1	6	1	1
42	44652.7	44652.7	23	20+	0	4	0	1	52	157	0	0	1	1	4	0	8	1	4	1	0	0	0	1	1	1	0	0	1	2	0	0	0	0	0	1	1	0	0	0	0	2	0	0	0	1	8	1	1
26	44654.6	44654.6	19	18-19	0	1	0	1	70	162	0	0	2	2	2	4	10	1	4	1	1	0	0	1	3	2	3	3	3	3	0	3	3	3	0	3	3	3	3	3	0	3	0	0	1	1	6	1	1
1089	44663.8	44663.8	19	18-19	0	1	0	1	90	173	0	0	2	2	2	2	12	1	4	1	0	0	0	0	0	0	0	0	0	1	0	1	1	0	0	0	0	0	0	1	0	1	0	0	0	1	4	1	1
678	44657.8	44657.8	23	20+	0	4	0	1	70	165	0	0	2	2	0	4	12	1	4	0	0	0	0	1	1	0	1	1	0	0	0	2	2	0	2	2	2	0	3	1	0	2	1	1	0	1	4	1	1
82	44659	44659	21	20+	0	4	0	1	54	165	0	0	2	1	4	4	11	1	4	0	0	0	0	1	1	2	0	0	0	0	1	0	0	0	0	1	0	0	0	0	0	0	1	0	0	1	5	1	1
118	44738.4	44738.4	22	20+	0	4	0	1	50	173	0	0	1	1	4	4	8	1	4	0	0	0	0	0	0	1	0	0	0	0	0	0	0	0	0	0	0	0	0	0	0	0	0	0	0	1	4	1	1
234	44654.8	44654.8	19	18-19	0	1	0	1	66	160	0	0	2	2	1	4	8	1	4	0	0	0	0	1	3	3	0	0	0	0	0	0	0	0	0	0	0	0	0	0	0	0	0	0	0	1	9	1	1
1711	44678.5	44678.5	22	20+	0	3	0	1	56	159	0	0	2	0	1	4	8	1	4	0	0	0	0	1	1	1	0	0	0	1	0	0	1	0	1	2	0	1	0	2	0	2	0	0	0	1	3	1	1
343	44717.5	44717.6	22	20+	0	3	0	1	54	165	0	0	1	1	2	4	9	1	4	0	1	0	0	1	1	2	2	1	0	1	1	1	1	1	1	1	1	1	1	1	1	1	1	1	1	1	6	1	1
2196	44742.9	44742.9	21	20+	0	4	0	1	55	165	0	0	1	1	1	1	10	1	4	0	0	0	0	1	1	1	1	1	1	1	1	1	1	1	1	1	1	1	1	1	1	1	1	1	1	1	6	1	1
432	44738.5	44738.6	20	20+	0	2	0	1	53	165	0	0	1	1	1	4	8	1	4	0	0	0	0	1	0	0	0	0	0	0	0	0	0	1	0	1	1	2	0	1	2	1	1	0	1	1	4	1	1
528	44738.7	44738.8	19	18-19	0	2	0	1	73	155	0	0	2	1	4	4	10	1	4	1	0	0	0	0	2	2	1	1	0	1	0	0	1	1	0	1	1	0	0	1	1	1	1	1	0	1	4	1	1
446	44738.6	44738.6	20	20+	0	2	0	1	54	167	0	0	2	1	0	4	7	1	4	0	0	0	0	1	2	0	0	0	0	0	0	0	0	0	0	1	1	0	0	0	0	1	1	0	0	1	5	1	0
2481	44698.7	44698.7	20	20+	0	3	0	1	42	160	0	0	1	1	2	1	10	1	4	0	0	0	0	1	2	1	0	0	0	0	0	1	0	1	1	1	2	0	1	1	0	0	0	0	0	1	5	1	1
890	44660.9	44660.9	21	20+	0	3	0	1	45	163	0	0	2	1	1	4	8	1	4	0	0	0	0	1	1	2	1	0	1	1	2	3	3	3	3	2	1	1	2	0	1	2	1	2	2	1	7	1	1
450	44655.9	44655.9	21	20+	0	3	0	1	57	153	0	0	2	2	2	2	8	1	4	0	0	0	0	1	1	2	1	1	1	1	1	1	1	1	1	1	1	1	1	1	1	1	1	1	1	1	7	1	1
1378	44660.8	44660.8	23	20+	0	4	0	1	90	160	0	0	1	1	1	1	8	1	4	2	0	0	0	1	1	0	0	0	0	0	0	0	0	0	0	0	0	0	0	0	0	1	0	0	0	1	5	1	0
100	44654.6	44654.6	19	18-19	0	1	0	1	44	151	0	0	2	0	1	4	6	1	4	1	0	0	0	1	1	0	1	0	0	1	0	0	1	0	0	1	0	0	0	1	0	0	0	0	0	1	6	1	0
659	44738.8	44738.8	18	18-19	0	1	0	1	49.5	163	0	0	2	2	4	4	12	1	4	0	0	0	0	1	0	1	0	1	0	1	0	0	0	0	0	0	0	0	0	0	0	0	0	0	0	1	3	0	0
658	44738.8	44738.8	19	18-19	0	1	0	1	44	166	0	0	2	1	4	4	10	1	4	0	0	0	0	0	1	1	0	0	0	0	0	1	2	0	1	1	1	3	0	0	0	2	0	1	0	1	10	1	0
928	44659.4	44659.5	20	20+	0	1	0	1	48	162	0	0	2	1	1	4	4	1	4	1	0	0	0	0	0	1	0	0	0	0	0	0	1	0	0	0	0	0	0	0	0	0	0	0	0	1	4	1	1
250	44715.5	44715.6	20	20+	0	1	0	1	47	159	0	0	2	2	4	4	5	1	4	0	0	0	0	1	1	1	0	0	0	0	1	1	1	0	0	0	0	0	0	0	0	0	2	1	0	1	6	1	0
645	44738.8	44738.8	21	20+	0	1	0	1	43	151	0	0	2	1	4	4	8	1	4	0	0	0	0	1	2	0	1	1	0	0	0	1	1	1	1	1	1	1	1	1	0	0	0	0	0	1	6	1	0
2008	44673.8	44673.8	19	18-19	0	1	0	1	50	169	0	0	2	2	2	4	10	1	4	0	0	0	0	1	2	1	1	1	0	1	0	1	1	0	0	1	1	1	1	0	0	1	1	2	0	1	7	1	0
376	44717.5	44717.6	21	20+	0	3	0	1	49	159	0	0	1	1	2	4	8	1	4	0	1	0	0	0	0	0	0	0	0	0	0	1	1	1	0	0	0	0	0	2	0	1	0	1	0	1	4	0	1
1115	44663.8	44663.8	19	18-19	0	1	0	1	50	163	0	0	2	2	2	4	6	1	4	0	0	0	0	1	1	1	0	0	0	0	0	0	0	0	0	0	0	0	0	0	0	1	0	0	0	1	6	1	1
474	44656.5	44656.6	19	18-19	0	1	0	1	45	158	0	0	2	1	2	4	8	1	4	0	0	0	0	0	0	2	1	1	0	1	0	1	0	1	1	0	0	0	1	0	0	1	0	1	0	1	6	0	0
1103	44663.7	44663.8	19	18-19	0	1	0	1	44	150	0	0	2	2	2	2	12	1	4	0	0	0	0	1	0	0	0	0	0	0	1	1	1	2	1	0	1	1	0	2	0	2	0	0	0	1	5	1	1
254	44715.6	44715.6	19	18-19	0	1	0	1	53	158	0	0	2	2	4	4	9	1	4	0	0	0	0	1	0	1	0	0	0	0	2	0	0	0	0	0	0	0	0	0	0	1	0	0	0	1	8	0	0
91	44735.7	44735.7	20	20+	1	1	0	1	56	172	0	0	2	1	1	2	6	1	4	0	0	0	0	1	2	1	0	0	0	0	0	0	0	0	0	0	0	0	0	0	0	0	0	0	0	1	3	1	0
812	44738.9	44738.9	20	20+	0	1	0	1	50	160	0	0	2	1	4	4	6	1	4	0	0	0	0	1	0	1	0	0	0	0	1	0	0	0	1	0	0	0	0	0	0	1	0	0	0	1	6	1	0
233	44715.5	44715.6	20	20+	0	1	0	1	59	164	0	0	2	2	4	4	7	1	4	1	0	0	0	1	0	1	0	0	0	1	0	0	1	0	0	0	0	0	0	0	0	0	0	0	0	1	5	0	0
430	44738.5	44738.6	21	20+	0	2	0	1	75	163	0	0	2	1	0	4	3	0	4	1	0	0	0	1	0	0	0	0	0	0	0	0	0	0	0	0	0	0	0	0	0	0	0	0	0	1	4	0	0
631	44738.8	44738.8	19	18-19	0	1	0	1	47	155	0	0	2	1	4	4	8	1	4	0	0	0	0	1	1	1	1	1	1	2	0	2	2	2	2	2	2	2	2	1	1	2	1	2	1	1	8	1	0
2619	44720.4	44720.4	22	20+	0	4	0	1	46	163	0	0	2	1	1	0	8	1	4	0	0	0	0	1	0	0	0	1	0	0	0	0	0	0	0	0	0	0	0	0	0	0	0	0	0	1	3	0	0
367	44717.5	44717.6	22	20+	0	3	0	1	55	165	0	0	2	2	2	4	5	1	4	0	0	0	0	1	1	0	1	0	0	0	0	0	0	0	0	1	1	0	0	0	0	0	0	0	0	1	4	0	0
127	44738.7	44738.7	21	20+	0	4	0	1	54	159	0	0	1	1	4	4	8	1	4	0	0	0	0	1	1	0	1	0	0	0	0	1	1	3	1	1	1	1	0	3	2	1	0	0	2	1	6	0	0
2151	44742.6	44742.6	19	18-19	0	2	0	1	45	158	0	1	2	1	2	1	7	1	3	2	0	2	2	0	1	2	1	0	0	0	0	1	0	1	0	1	1	0	0	1	0	0	0	0	0	1	4	0	0
113	44654.6	44654.6	19	18-19	1	1	0	1	90	184	0	0	2	2	2	1	8	1	3	1	1	0	2	1	3	3	3	3	3	3	2	3	3	3	3	3	3	2	3	2	3	3	3	3	3	1	8	1	1
805	44658.7	44658.7	19	18-19	0	2	0	1	55	163	2	0	2	1	4	4	6	1	3	2	1	6	2	1	1	0	1	1	0	1	0	1	1	1	0	1	0	0	0	0	0	1	1	1	1	1	2	0	0
1153	44659.8	44659.8	19	18-19	0	1	0	1	53	165	1	1	2	2	2	4	13	1	3	0	0	6	2	1	1	1	0	0	0	1	0	1	1	1	1	1	1	0	1	1	0	1	1	0	0	1	3	1	0
851	44660.9	44660.9	21	20+	0	3	0	1	43	158	1	0	1	1	1	1	6	1	3	1	0	6	2	0	3	1	2	0	1	2	0	1	2	2	1	1	1	1	0	2	1	1	0	1	1	1	2	0	1
872	44660.9	44660.9	22	20+	0	3	0	1	53	162	1	0	2	1	4	4	8	1	3	1	1	6	2	1	1	2	1	0	0	0	0	1	1	0	0	1	1	0	0	0	2	1	1	1	2	1	2	0	0
1089	44659.7	44659.8	19	18-19	0	1	0	1	52	158	1	0	2	2	4	4	8	1	3	1	0	6	2	1	0	0	0	0	0	1	1	1	1	2	1	1	1	1	0	1	0	1	0	0	0	1	7	1	1
549	44655.9	44655.9	19	18-19	0	1	0	1	48	157	1	0	2	2	2	2	6	1	3	0	0	6	2	1	2	0	1	0	0	1	0	0	0	1	0	1	1	0	0	0	0	0	0	0	0	1	5	1	1
487	44656.5	44656.6	19	18-19	0	1	0	1	58	155	1	0	1	1	1	4	7	1	3	2	0	6	2	1	1	1	1	0	1	0	0	1	0	0	0	1	1	0	0	1	0	1	1	0	0	1	7	1	0
1353	44660.6	44660.6	20	20+	0	2	0	1	46	153	1	0	1	1	4	4	12	1	3	2	1	6	2	1	1	0	0	2	0	0	0	0	1	0	0	1	0	0	0	0	0	1	0	0	0	1	8	1	0
1648	44664.9	44664.9	21	20+	0	2	0	1	54	163	1	0	1	1	1	1	8	1	3	1	0	6	2	1	1	0	0	0	0	0	0	1	0	1	0	0	0	0	0	1	0	1	0	0	0	1	6	0	1
991	44659.4	44659.5	20	20+	0	3	0	1	42	151	0	1	2	2	2	1	6	1	3	0	1	6	2	1	0	1	0	0	0	0	0	0	0	0	0	0	0	0	0	0	0	1	0	0	0	1	1	0	1
1262	44659.9	44659.9	19	18-19	0	1	0	1	55	156	0	0	2	2	2	2	8	1	3	0	0	6	2	0	0	1	0	1	0	1	0	2	1	0	0	0	0	0	0	0	0	1	0	1	0	1	5	1	0
1745	44666.6	44666.6	20	20+	0	2	0	1	55	163	0	0	2	1	0	0	18	1	3	1	0	6	2	1	2	0	0	0	0	0	0	0	0	0	0	0	0	0	0	0	0	0	0	0	0	1	7	1	1
1196	44659.8	44659.8	21	20+	1	3	0	0	57	165	0	0	1	0	1	4	3	1	3	2	1	6	2	0	1	0	0	0	0	1	0	1	0	0	1	1	1	1	1	0	0	1	0	0	0	1	3	1	1
1797	44678.5	44678.6	22	20+	0	3	0	1	53	167	0	0	0	2	1	1	10	1	3	2	0	6	2	1	0	0	0	0	0	1	0	0	0	0	0	1	1	0	0	0	0	0	0	0	0	1	2	0	0
962	44661	44661	22	20+	1	3	0	1	57	173	0	0	2	0	1	0	12	1	3	1	1	6	2	1	3	1	1	0	0	0	0	0	0	0	0	0	0	0	0	0	0	0	0	0	0	1	8	1	0
215	44715.4	44715.5	24	20+	1	4	0	1	48	160	0	0	2	1	1	0	8	1	3	1	0	6	2	1	2	1	0	1	0	0	0	1	0	0	1	1	1	0	0	1	0	1	0	0	0	1	3	1	1
2716	44735.7	44735.8	21	20+	0	3	0	1	65	160	0	0	2	1	2	4	12	1	3	0	0	6	2	1	1	1	0	0	1	1	1	1	0	1	1	1	1	0	0	2	0	1	0	1	0	1	4	0	1
22	44652.7	44652.7	24	20+	0	4	0	1	54	162	0	0	1	1	4	4	6	1	3	1	1	6	2	0	2	2	1	0	0	1	0	2	0	1	0	1	1	1	0	0	0	0	0	0	0	1	3	1	1
1611	44664.8	44664.8	20	20+	0	1	0	1	58	159	0	0	2	2	2	4	6	1	3	0	0	6	2	1	1	2	1	1	1	2	1	2	2	2	2	2	2	2	1	1	1	2	2	1	1	1	4	1	1
2148	44683.7	44683.7	21	20+	0	3	0	1	48	157	0	0	2	0	1	4	4	1	3	1	0	6	2	0	1	0	0	0	0	0	0	1	0	0	0	1	0	0	0	0	0	0	0	0	0	1	3	0	1
2296	44686.6	44686.6	20	20+	0	1	0	1	45	165	0	0	2	1	0	4	5	0	3	1	0	6	2	0	1	1	0	0	0	0	1	0	1	0	0	1	0	0	0	1	1	1	1	1	1	1	3	0	1
360	44717.5	44717.6	23	20+	0	3	0	1	52	162	0	0	2	1	1	0	8	1	3	2	0	6	2	1	1	0	2	0	2	1	0	2	1	3	2	2	2	0	0	3	2	1	0	0	1	1	3	0	0
2528	44700.2	44700.2	22	20+	1	3	0	1	55	178	0	0	2	2	4	2	5	1	3	1	0	6	2	1	0	1	0	0	0	0	0	0	0	0	0	0	0	0	0	0	0	1	0	0	0	1	3	0	0
337	44655.8	44655.9	24	20+	0	4	0	1	48	160	0	0	1	1	1	2	6	1	3	0	1	6	2	1	0	0	0	1	0	0	0	0	0	0	0	0	0	0	0	0	0	0	0	0	0	1	2	1	1
176	44654.7	44654.7	18	18-19	0	1	0	1	55	155	0	0	2	2	2	0	6	1	3	0	0	6	2	1	1	2	1	0	0	0	0	0	0	1	1	0	0	1	0	1	0	0	1	0	0	1	2	0	1
871	44660.9	44660.9	21	20+	0	3	0	1	43	155	0	0	2	2	1	2	8	1	3	0	0	6	2	1	3	1	2	1	1	2	0	3	3	2	3	3	3	3	3	3	1	1	1	3	2	1	4	0	1
732	44738.8	44738.8	19	18-19	0	1	0	1	53	168	0	0	2	1	4	4	7	1	3	0	1	6	2	1	1	1	1	0	0	1	1	1	1	0	0	1	0	2	0	0	0	1	0	0	0	1	3	1	1
68	44654.6	44654.6	19	18-19	0	1	0	1	48	153	0	0	2	2	1	4	8	1	3	1	0	6	2	1	0	0	0	0	0	0	0	0	0	0	0	0	0	0	0	0	0	0	0	0	0	1	8	1	1
2032	44690.7	44690.7	20	20+	0	2	0	1	70	164	0	0	1	1	4	4	7	1	3	1	1	6	2	1	2	1	1	1	0	0	1	3	3	1	1	1	1	1	1	2	1	1	0	1	1	1	3	1	1
1387	44661.3	44661.3	20	20+	1	1	0	1	60	177	0	0	2	2	4	4	6.5	1	3	2	0	6	2	0	3	3	3	1	2	2	2	3	3	3	3	3	3	2	2	2	2	3	2	2	2	1	2	1	1
209	44655.8	44655.8	20	20+	0	1	0	0	50	165	0	0	1	1	1	4	7	1	3	2	1	6	2	1	1	0	1	1	1	1	1	1	1	1	1	1	1	1	1	1	1	1	1	1	1	1	5	1	1
1668	44664.9	44664.9	22	20+	0	3	0	1	62	166	0	0	2	0	0	4	16	1	3	2	0	6	2	1	1	1	0	1	0	0	1	1	1	0	1	0	1	0	0	0	0	0	0	1	0	1	7	1	1
491	44656.6	44656.6	20	20+	0	2	0	1	60	158	0	0	1	1	1	4	9	1	3	1	1	6	2	1	2	1	1	1	1	1	1	1	1	1	1	1	1	1	1	1	1	1	1	1	1	1	7	1	1
919	44743.6	44743.7	21	20+	0	2	0	1	46	153	0	0	2	1	1	4	10	1	3	1	0	6	2	1	3	0	1	0	0	2	2	2	2	1	1	2	0	1	0	1	0	0	0	0	0	1	10	1	1
491	44655.9	44655.9	20	20+	0	2	0	0	44	156	0	0	1	1	1	1	6	1	3	0	0	6	2	1	2	0	2	1	2	1	2	2	2	0	1	1	1	1	1	1	1	1	1	1	1	1	7	1	1
1452	44662.6	44662.6	19	18-19	1	1	0	1	54	174	0	0	2	2	4	4	9	1	3	0	0	6	2	1	0	1	1	0	0	1	1	0	0	0	0	0	1	0	0	0	0	0	0	0	0	1	5	1	1
1829	44678.6	44678.6	19	18-19	0	1	0	1	48	158	0	0	2	2	4	4	3	0	3	2	0	6	2	1	1	1	1	0	0	0	0	1	1	1	1	1	1	1	0	1	0	1	0	1	3	1	4	1	0
1064	44659.7	44659.7	20	20+	0	1	0	1	58	158	0	0	2	2	4	4	5	1	3	2	0	6	2	1	2	3	3	2	2	2	2	2	3	3	3	3	3	3	3	3	3	3	0	1	2	1	7	1	1
909	44660.9	44660.9	20	20+	0	2	0	1	52	161	0	0	2	2	1	0	7	1	3	0	1	6	2	1	1	1	0	1	0	0	1	0	0	0	0	1	0	0	0	0	0	1	0	0	0	1	3	0	0
1975	44679	44679	20	20+	0	2	0	1	50	155	0	0	1	1	2	4	4	1	3	2	0	6	2	1	1	0	0	0	0	0	1	1	0	1	0	1	1	0	0	1	0	1	0	0	0	1	4	1	0
308	44715.6	44715.6	20	20+	0	1	0	1	50	160	0	0	2	2	4	4	15	1	3	0	0	6	2	1	0	1	0	0	0	0	1	2	0	0	1	1	0	0	0	1	0	0	0	0	0	1	2	0	0
118	44654.6	44654.6	19	18-19	0	1	0	1	53.35	153	0	0	2	2	2	4	7	1	3	0	0	6	2	1	0	2	0	0	0	1	1	0	0	1	0	0	1	1	0	0	0	2	0	0	0	1	5	1	1
1317	44660.5	44660.5	22	20+	0	4	0	1	50	168	0	0	1	1	1	1	6	1	3	2	0	6	2	1	1	2	1	0	0	1	0	1	1	1	0	1	1	1	0	0	0	0	0	0	0	1	5	1	1
306	44655.6	44655.6	20	20+	0	2	0	1	55	167	0	0	2	2	1	4	10	1	3	0	0	6	2	1	3	2	2	1	0	0	0	1	0	1	1	2	2	1	0	2	0	1	1	0	0	1	4	1	1
276	44655.5	44655.5	22	20+	0	4	0	0	47	158	0	0	1	1	0	1	10	1	3	2	0	6	2	1	3	2	2	1	1	1	1	2	2	2	2	2	2	2	2	2	0	1	1	2	2	1	7	1	1
1069	44663.7	44663.7	20	20+	0	1	0	1	47	158	0	0	0	0	4	2	7	1	3	0	0	6	2	1	1	2	1	0	1	1	0	1	1	1	1	1	2	1	0	1	0	2	0	1	0	1	7	1	1
299	44715.6	44715.6	19	18-19	0	1	0	1	58	163	0	0	2	2	4	4	8	1	3	2	0	6	2	1	0	2	0	1	1	0	0	0	1	1	0	0	0	0	0	0	0	0	0	0	0	1	5	1	1
1186	44659.8	44659.8	20	20+	0	1	0	1	48	162.5	0	0	2	2	2	2	10	1	3	0	0	6	2	1	1	1	1	1	0	0	0	1	0	1	1	2	2	1	2	3	2	2	0	1	1	1	8	1	0
1667	44664.9	44664.9	21	20+	0	3	0	1	57	158	0	0	2	1	0	4	16	1	3	2	0	6	2	1	1	0	0	0	0	0	0	1	1	0	1	1	1	0	0	1	0	0	0	0	0	1	7	1	1
505	44738.7	44738.7	19	18-19	0	2	0	1	59	157	0	0	2	1	4	4	5	1	3	1	0	6	2	1	1	0	1	0	0	0	0	1	1	0	0	1	1	1	0	0	0	1	0	0	0	1	4	0	0
543	44738.8	44738.8	19	18-19	0	1	0	1	42	153	0	0	2	1	4	4	8	1	3	1	1	6	2	1	2	3	1	0	0	0	1	1	1	1	0	2	2	0	0	0	1	1	0	0	0	1	6	0	0
674	44657.8	44657.8	23	20+	0	4	0	1	52	160	0	0	1	2	2	4	8	1	3	0	0	6	2	1	1	1	0	1	0	1	0	1	2	1	1	1	2	0	1	1	1	1	1	0	0	1	6	0	1
872	44659.4	44659.4	19	18-19	0	1	0	1	61	159	0	0	2	1	1	4	8	1	3	1	1	5	2	0	0	0	0	0	0	0	0	0	0	0	0	0	0	0	0	0	0	0	0	0	0	1	3	1	0
612	44656.8	44656.8	22	20+	0	3	0	1	80	165	0	0	2	2	0	4	10	1	3	0	0	5	2	1	2	1	1	0	0	0	0	0	1	0	0	1	1	0	0	1	0	0	0	0	0	1	2	1	1
515	44738.7	44738.7	19	18-19	0	2	0	1	43	157	1	1	0	1	4	4	4	1	3	2	0	3	2	1	1	2	1	1	0	1	1	1	1	1	1	2	2	1	0	1	1	2	1	1	1	1	4	1	1
653	44657.8	44657.8	23	20+	0	4	0	1	56	161	1	0	2	2	1	2	5	1	3	2	0	3	2	1	0	0	0	0	0	0	0	0	0	1	0	1	0	1	0	0	0	0	0	0	0	1	3	0	0
556	44656.7	44656.7	21	20+	0	3	0	1	44	160	1	0	1	1	1	1	15	1	3	2	1	3	2	1	3	1	1	0	0	2	0	2	2	0	1	2	1	1	1	1	1	1	3	0	0	1	4	1	0
1059	44659.7	44659.7	20	20+	0	2	0	1	57	168	0	1	2	2	2	2	4	1	3	1	0	3	2	1	1	1	1	1	0	2	0	1	1	1	1	1	1	0	1	1	1	0	0	0	1	1	4	1	1
54	44652.7	44652.8	23	20+	0	4	0	1	55	162	0	1	2	1	2	2	16	1	3	2	0	3	2	1	1	1	1	1	0	0	0	1	1	1	0	1	0	1	0	2	0	0	0	0	0	1	8	1	1
210	44715.4	44715.4	22	20+	0	4	0	1	45	173	0	1	1	1	4	4	7	1	3	1	0	3	2	1	1	2	1	0	0	0	0	1	1	1	1	0	1	0	1	1	1	1	1	1	0	1	7	1	1
1616	44664.8	44664.8	19	18-19	0	2	0	1	60	158	0	0	2	1	4	4	12	1	3	1	0	3	2	1	3	1	0	1	0	2	1	1	3	1	1	1	1	1	1	1	0	0	1	1	0	1	1	0	1
852	44659.4	44659.4	19	18-19	1	1	0	1	89	170	0	0	2	1	1	4	9	1	3	1	0	3	2	0	1	0	1	0	0	0	0	2	2	0	1	2	1	1	1	0	0	0	0	1	0	1	4	1	1
421	44655.6	44655.6	20	20+	0	2	0	1	40	157	0	0	2	2	1	4	8	1	3	0	1	3	2	1	1	0	1	0	0	0	0	0	0	2	0	1	1	1	0	2	1	1	0	0	3	1	2	0	0
704	44656.7	44656.7	21	20+	0	3	0	1	62	158	0	0	1	1	1	4	8	1	3	1	0	3	2	1	1	1	1	0	0	1	0	0	1	1	1	1	1	1	1	1	1	1	0	0	1	1	3	1	1
375	44655.9	44655.9	23	20+	0	4	0	0	66	164	0	0	2	2	0	0	12	1	3	1	1	3	2	1	1	0	1	0	0	0	0	1	1	1	1	0	0	0	0	0	0	1	0	0	0	1	5	1	0
69	44654.6	44654.6	20	20+	0	1	0	1	63	166	0	0	2	2	1	0	8	1	3	0	0	3	2	1	1	0	0	1	1	1	1	1	2	1	1	1	1	1	1	1	0	1	0	0	0	1	3	1	1
907	44659.4	44659.4	19	18-19	0	1	0	1	64	159	0	0	2	1	1	4	8	1	3	1	0	3	2	1	1	1	1	0	1	1	0	1	1	1	1	1	1	1	1	1	0	1	0	0	0	1	4	1	1
113	44684.7	44684.7	23	20+	0	4	0	1	80	157	0	0	1	1	1	4	6	1	3	1	0	3	2	1	0	0	0	0	0	0	0	0	0	1	0	0	0	0	0	2	0	1	1	0	0	1	2	1	1
15	44735.6	44735.6	19	18-19	0	1	0	1	63	164	0	0	1	1	1	1	8	1	3	0	0	3	2	1	1	1	1	1	1	1	1	1	1	1	1	1	1	1	1	1	1	1	1	1	1	1	5	1	0
2190	44742.9	44742.9	21	20+	1	4	0	1	49	175	0	0	1	0	4	1	8	1	3	0	0	3	2	1	1	3	0	0	0	0	0	0	0	0	0	0	0	0	0	0	0	0	0	0	0	1	2	1	1
426	44655.6	44655.6	20	20+	0	2	0	1	65	165	0	0	2	2	1	2	5	1	3	1	0	3	2	1	2	0	2	0	0	0	1	1	1	0	0	0	0	0	1	0	0	0	0	1	0	1	5	1	1
2678	44728.8	44728.8	21	20+	0	4	0	1	55	160	0	0	1	1	4	4	15	1	3	2	1	3	2	1	2	2	2	0	1	1	1	1	3	2	1	2	2	2	1	1	1	2	1	0	0	1	7	0	1
218	44715.4	44715.5	19	18-19	0	2	0	1	58	162	0	0	1	1	4	4	9	1	3	2	1	3	2	1	2	1	1	0	1	1	1	1	1	1	1	1	1	1	1	1	1	1	0	0	1	1	6	1	1
185	44715.4	44715.4	20	20+	0	2	0	1	57	164	0	0	1	1	4	2	6	1	3	1	0	3	2	1	1	2	1	0	0	0	0	0	1	0	0	0	0	0	0	1	0	0	0	0	0	1	4	1	1
1333	44660.5	44660.5	20	20+	0	2	0	1	62	158	0	0	1	1	4	4	6	1	3	1	0	3	2	1	1	0	1	0	0	0	0	1	1	1	0	1	0	0	0	0	0	1	0	0	0	1	8	0	0
1030	44661.8	44661.8	20	20+	0	2	0	1	43	153	0	0	2	2	1	4	6	1	3	2	0	2	2	1	1	0	0	0	0	0	0	0	1	1	0	1	1	0	0	0	0	1	0	0	0	1	3	0	0
693	44657.8	44657.8	22	20+	0	4	0	1	69	162	0	0	2	2	0	4	10	1	3	0	0	2	2	1	2	1	2	0	0	1	1	0	0	0	0	1	1	0	0	0	0	0	0	0	0	1	8	1	1
85	44654.6	44654.6	19	18-19	0	1	0	1	50	151	0	0	2	2	2	2	12	1	3	0	0	2	2	1	1	2	1	2	0	1	1	2	2	0	1	1	1	0	1	0	0	2	0	1	0	1	4	0	1
1033	44661.8	44661.8	20	20+	0	2	0	1	55	160	0	0	1	1	1	1	7	1	3	0	0	1	2	1	1	2	2	0	1	1	1	1	1	1	1	1	1	1	0	1	0	0	0	0	0	1	6	0	1
1621	44664.8	44664.8	20	20+	0	3	0	1	61	155	0	0	2	0	0	4	8	1	3	1	1	1	2	1	1	1	1	0	0	1	0	1	1	1	1	1	1	1	0	0	1	1	1	1	1	1	5	0	0
2630	44720.4	44720.4	22	20+	0	3	0	1	68	153	2	1	2	2	2	4	12	1	3	1	1	0	2	1	2	2	2	1	1	1	1	2	2	3	3	3	3	3	3	3	3	3	3	3	3	1	10	1	1
960	44659.5	44659.5	21	20+	0	2	0	1	65	170	0	0	2	1	1	4	8	1	3	0	0	0	2	1	2	1	2	1	0	2	1	2	3	2	2	3	2	2	2	1	1	1	1	1	0	1	5	1	1
437	44738.5	44738.6	20	20+	0	2	0	1	47	167	0	0	2	1	1	4	7	1	3	0	0	0	2	1	1	2	1	0	0	1	0	0	0	0	0	2	0	0	0	1	0	1	0	0	0	1	2	0	0
891	44660.9	44660.9	21	20+	0	3	0	1	46	160	0	0	1	1	1	1	8	1	3	0	0	0	2	1	1	2	2	2	2	2	2	2	2	2	2	2	2	2	2	2	2	2	2	2	2	1	7	1	1
2025	44679.5	44679.6	21	20+	0	3	0	1	46	158	2	0	1	2	1	1	8	1	3	1	0	6	1	1	1	1	1	1	1	1	1	1	1	1	1	1	1	1	1	1	1	1	1	1	0	1	3	1	1
1361	44676.8	44676.8	19	18-19	0	2	0	1	56	160	2	0	2	1	2	4	6	1	3	0	0	6	1	1	1	1	1	0	0	0	0	1	1	1	1	1	1	0	0	0	1	1	0	1	1	1	7	1	0
1069	44659.7	44659.8	19	18-19	0	1	0	1	60	158	1	1	2	2	2	4	8	1	3	0	1	6	1	1	2	3	1	3	2	1	0	1	1	0	1	1	1	1	0	1	0	1	0	0	0	1	6	0	0
514	44656.7	44656.7	23	20+	0	3	0	1	52	164	1	0	2	2	1	4	8	1	3	0	0	6	1	1	1	2	1	0	0	1	0	0	0	0	0	1	0	0	0	1	0	1	0	0	0	1	3	1	1
877	44659.4	44659.4	18	18-19	0	1	0	1	53	153	1	0	2	1	1	4	6	1	3	0	0	6	1	1	0	1	0	0	0	0	0	0	1	0	0	0	0	0	0	0	0	0	0	0	0	1	1	0	1
986	44661	44661.1	21	20+	0	3	0	1	55	157	1	0	1	1	0	4	7	1	3	2	0	6	1	1	3	3	2	0	0	2	0	1	1	1	1	3	0	2	0	1	0	3	0	0	0	1	7	1	0
2012	44673.8	44673.8	19	18-19	0	1	0	1	40	156	1	0	2	2	2	4	10	1	3	0	1	6	1	1	2	1	1	1	0	2	2	2	1	2	1	2	2	0	1	1	0	2	2	0	0	1	8	1	1
468	44738.6	44738.6	21	20+	0	2	0	1	53	156	1	0	2	1	0	4	5	1	3	2	0	6	1	1	0	1	1	0	0	1	0	1	1	3	0	1	1	1	0	2	0	1	0	0	0	1	7	0	0
1032	44661.8	44661.8	20	20+	0	2	0	1	65	160	0	1	1	2	1	0	4	1	3	0	0	6	1	1	1	1	0	0	0	0	1	0	0	1	0	1	1	0	0	1	0	0	0	0	0	1	2	1	1
20	44735.6	44735.6	18	18-19	0	1	0	1	52	164	0	0	2	1	1	4	8	1	3	0	0	6	1	1	1	1	0	0	0	0	1	2	2	0	1	1	0	0	1	0	0	1	1	1	0	1	3	1	0
1559	44664.8	44664.8	21	20+	0	3	0	1	61	164	0	0	2	0	4	1	8	1	3	1	1	6	1	1	1	1	1	1	1	0	1	0	0	0	1	0	1	1	0	0	0	1	1	0	0	1	2	1	1
707	44657.8	44657.8	23	20+	0	4	0	1	47	158	0	0	2	2	0	2	16	1	3	2	0	6	1	1	1	1	1	1	1	1	1	1	1	1	1	1	1	1	1	1	1	1	1	1	1	1	10	0	0
1222	44676.7	44676.7	24	20+	0	4	0	1	55	167	0	0	2	1	1	1	8	1	3	1	1	6	1	1	3	0	0	0	0	1	1	1	1	0	1	1	1	0	1	0	0	1	0	1	0	1	5	1	0
1016	44659.5	44659.6	19	18-19	0	1	0	1	43	160	0	0	2	2	1	4	8	1	3	1	0	6	1	0	2	1	0	0	0	0	0	1	1	0	1	1	1	0	0	0	0	1	1	0	0	1	3	1	1
148	44654.6	44654.6	19	18-19	0	1	0	1	48	153	0	0	2	2	1	4	8	1	3	1	0	6	1	1	2	3	0	0	0	0	0	0	0	0	0	1	0	1	0	1	0	0	0	0	0	1	1	1	1
952	44660.9	44661	21	20+	0	3	0	1	42	159	0	0	2	1	0	4	10	1	3	0	0	6	1	0	1	0	0	0	0	0	0	0	0	0	0	0	1	1	0	1	0	1	0	0	0	1	3	0	0
913	44660.9	44660.9	20	20+	0	3	0	1	42	162	0	0	1	1	1	1	7	1	3	0	1	6	1	1	1	1	0	0	0	0	0	2	0	1	0	1	1	0	0	1	0	1	0	0	0	1	4	1	0
391	44717.5	44717.6	22	20+	0	3	0	1	44	148	0	0	1	1	2	4	6	1	3	1	0	6	1	1	2	1	1	0	0	1	0	2	2	1	1	1	1	1	1	1	0	1	0	0	0	1	3	1	1
918	44660.9	44660.9	21	20+	0	2	0	1	49	165	0	0	1	2	1	1	9	1	3	2	1	6	1	1	1	1	1	1	0	2	1	1	2	0	0	0	1	0	0	0	0	1	0	0	0	1	3	1	1
1915	44669.9	44669.9	19	18-19	0	1	0	1	63	167	0	0	2	2	4	4	12	1	3	1	0	6	1	1	1	2	2	1	0	1	0	1	1	2	2	2	2	0	0	1	2	2	0	1	2	1	5	1	1
547	44656.7	44656.7	21	20+	0	3	0	1	80	167	0	0	1	1	0	4	5	1	3	1	0	6	1	1	2	0	1	1	1	1	0	2	2	1	2	1	2	1	1	1	0	0	0	2	0	1	4	1	1
293	44715.6	44715.6	19	18-19	0	1	0	1	47	165	0	0	2	2	4	4	7	1	3	0	0	6	1	1	0	2	1	1	0	1	1	1	1	0	1	1	0	0	0	0	0	1	1	0	0	1	7	0	1
10	44705.4	44705.4	22	20+	0	4	0	1	52	166	0	0	2	1	4	4	6	0	3	0	0	6	1	1	1	0	1	0	0	0	0	2	0	2	1	2	2	1	0	1	1	1	0	0	1	1	7	1	1
359	44717.5	44717.6	23	20+	0	3	0	1	70	163	0	0	1	1	4	1	9	1	3	1	1	6	1	1	0	1	1	0	0	0	0	0	0	1	0	0	1	0	0	0	0	0	0	0	0	1	6	1	1
977	44661	44661	21	20+	0	3	0	1	52	157	0	0	1	1	1	4	6	1	3	0	0	6	1	1	3	3	3	1	1	1	1	3	3	3	3	3	3	1	3	3	3	1	1	3	3	1	5	1	1
375	44717.5	44717.6	21	20+	0	3	0	1	49	164	0	0	2	1	2	4	6	1	3	0	0	6	1	1	1	3	1	0	0	1	0	3	2	1	1	1	1	1	0	1	1	2	0	1	1	1	5	1	1
500	44656.6	44656.6	18	18-19	0	1	0	1	43	165	0	0	2	1	2	2	8	1	3	1	0	6	1	1	2	2	2	0	1	0	1	2	2	0	2	3	1	2	2	3	1	2	1	2	1	1	9	1	1
1393	44661.6	44661.6	22	20+	0	3	0	1	43	153	0	0	2	0	0	4	8	1	3	0	0	6	1	1	2	0	0	0	0	0	0	1	1	0	1	1	1	1	0	1	0	0	0	0	0	1	5	1	1
390	44717.6	44717.6	21	20+	0	3	0	1	43	155	0	0	1	1	4	4	8	1	3	1	1	6	1	1	2	0	1	0	1	1	0	1	1	2	1	2	2	1	1	2	0	0	0	0	0	1	4	1	0
1687	44665.5	44665.5	19	18-19	0	1	0	1	48	157	0	0	2	2	2	4	7	1	3	0	1	6	1	1	1	1	2	1	1	2	3	2	1	3	1	1	3	3	1	3	2	1	3	1	2	1	6	1	0
1070	44659.7	44659.8	20	20+	0	1	0	1	55.5	172	0	0	2	2	4	4	10	1	3	0	0	6	1	1	1	1	1	0	1	0	0	1	1	0	1	1	1	0	1	1	0	2	1	1	0	1	7	1	1
1876	44667	44667	21	20+	0	3	0	1	65	160	0	0	2	2	2	2	8	1	3	0	0	6	1	1	0	1	0	1	0	0	0	0	1	0	0	1	0	0	0	0	0	1	0	0	0	1	5	1	0
256	44715.6	44715.6	19	18-19	0	1	0	1	59	167	0	0	2	2	4	4	10	1	3	2	0	6	1	1	3	1	0	0	0	2	1	3	3	3	0	2	1	3	2	3	0	3	0	0	0	1	8	1	1
1385	44660.9	44661	19	18-19	0	1	0	1	48	163	0	0	2	2	4	2	10	1	3	0	1	6	1	1	1	0	1	0	0	0	0	0	0	2	1	1	1	1	0	1	1	1	0	0	0	1	6	1	1
1074	44659.7	44659.8	19	18-19	0	1	0	1	53	168	0	0	2	2	4	2	4	1	3	2	0	6	1	1	1	3	1	1	1	0	1	1	1	1	1	1	1	1	1	1	1	1	1	1	1	1	6	1	0
34	44655.7	44655.8	19	18-19	0	1	0	1	87	158	0	0	1	1	1	4	10	1	3	1	1	6	1	0	1	1	0	0	0	0	0	0	0	1	0	0	0	0	1	2	0	1	0	0	0	1	5	1	1
1016	44661.7	44661.7	22	20+	0	3	0	1	52	168	0	0	2	1	0	4	8	1	3	2	0	6	1	1	1	3	2	0	0	1	0	1	2	1	1	3	2	0	0	3	1	0	2	0	1	1	3	1	1
1106	44659.8	44659.8	19	18-19	1	1	0	1	105	177	1	0	2	2	4	4	7	1	3	0	0	5	1	0	0	2	0	0	0	0	0	0	0	0	0	0	0	0	0	0	0	0	1	0	0	1	5	0	0
1094	44663.8	44663.8	19	18-19	0	1	0	1	47	155	1	0	2	2	2	2	6	1	3	2	0	5	1	1	1	2	1	1	1	1	1	2	1	1	1	1	1	1	1	1	0	1	1	1	0	1	6	0	0
786	44738.8	44738.8	20	20+	0	1	0	1	48	158	0	1	2	1	4	4	8	1	3	1	1	5	1	1	1	1	1	0	1	0	0	1	2	1	1	1	2	1	0	1	0	1	0	0	0	1	5	1	1
6	44654.6	44654.6	19	18-19	0	1	0	1	47	169	0	0	2	2	1	4	12	1	3	0	0	5	1	1	0	0	0	0	0	0	0	0	0	0	0	1	0	0	0	0	0	1	0	0	0	1	4	1	0
1225	44676.7	44676.7	21	20+	0	3	0	1	53	168	0	0	0	0	2	0	5	1	3	1	0	5	1	1	1	0	0	0	0	0	0	0	0	0	0	0	1	0	0	0	0	0	0	0	0	1	3	0	1
622	44656.4	44656.4	22	20+	0	4	0	1	42	155	0	0	2	2	4	4	6	1	3	0	0	5	1	1	0	2	1	0	0	1	0	1	2	0	0	0	0	0	0	1	0	1	1	0	0	1	1	1	1
422	44717.9	44717.9	22	20+	0	3	0	1	82	155	0	0	1	1	2	4	8	1	3	0	0	5	1	0	0	1	0	0	0	1	0	2	2	0	0	0	0	0	0	1	0	0	0	0	0	1	3	0	0
60	44652.8	44652.8	22	20+	0	4	0	1	49	157	0	0	2	1	4	4	10	1	3	0	1	5	1	0	2	0	2	0	0	0	0	2	2	1	0	2	1	1	1	0	1	2	0	1	1	1	4	1	1
77	44735.6	44735.6	19	18-19	0	2	0	1	45	158	0	0	2	1	1	4	8	1	3	1	1	5	1	1	0	1	0	0	0	0	1	1	2	3	2	1	1	0	0	1	1	2	0	1	0	1	8	1	1
1338	44660.5	44660.5	21	20+	0	2	0	1	47	157	0	0	1	1	0	4	5	1	3	0	0	5	1	1	2	1	1	0	0	0	0	1	1	0	1	0	0	1	0	1	0	2	2	0	0	1	3	0	1
1787	44678.5	44678.5	20	20+	0	1	0	1	58	168	0	0	1	1	4	4	7	1	3	1	0	5	1	1	1	0	0	0	0	1	0	0	0	0	0	0	0	0	0	0	0	0	0	0	0	1	3	1	1
1254	44659.9	44659.9	19	18-19	0	1	0	1	38	153	0	0	2	2	2	4	13	1	3	0	1	5	1	1	2	2	1	1	1	1	0	1	1	0	1	2	1	0	1	2	0	2	1	1	0	1	8	1	1
1225	44659.8	44659.9	20	20+	0	1	0	1	48	158	0	0	2	2	4	4	8	1	3	1	0	5	1	1	2	1	1	0	0	1	1	2	2	0	1	1	2	2	1	1	1	1	3	0	1	1	8	1	0
1080	44663.7	44663.8	19	18-19	0	1	0	1	45	156	0	0	2	2	1	4	8	1	3	2	0	5	1	1	2	1	1	0	0	1	1	2	1	1	3	1	3	1	1	2	0	2	0	1	0	1	8	1	1
1556	44664.8	44664.8	20	20+	0	2	0	1	40	160	0	0	2	1	0	0	8	1	3	0	0	5	1	1	1	2	1	0	0	0	0	0	1	1	1	2	2	1	0	1	1	1	1	1	1	1	4	0	1
1618	44664.8	44664.8	20	20+	0	2	0	1	50	160	0	0	2	1	4	4	10	1	3	1	0	5	1	1	0	1	0	0	0	0	0	0	0	0	0	0	0	0	0	0	0	0	0	0	0	1	4	1	0
1021	44659.6	44659.6	23	20+	0	4	0	0	67	175	0	0	1	0	4	4	10	1	3	1	0	5	1	1	1	0	0	1	0	0	0	0	0	0	0	0	1	0	0	0	0	0	0	0	0	1	7	1	0
136	44715.4	44715.4	20	20+	0	2	0	1	50	159	0	0	1	1	0	4	5	1	3	2	1	5	1	1	2	1	1	0	0	0	0	1	3	2	3	3	2	3	1	1	1	0	0	1	1	1	8	0	0
1208	44659.8	44659.9	19	18-19	1	1	0	1	57	168	1	0	2	2	4	4	10	1	3	0	0	4	1	1	2	1	2	0	0	1	0	2	1	0	1	2	1	1	0	1	0	0	0	0	0	1	6	1	0
41	44654.6	44654.6	20	20+	0	1	0	1	71	159	2	0	2	2	1	1	10	1	3	1	1	3	1	1	2	0	1	0	0	0	0	1	0	1	1	1	1	1	0	1	0	1	0	0	0	1	7	1	1
317	44655.6	44655.6	20	20+	0	2	0	1	45	158	1	1	2	2	1	4	12	1	3	0	0	3	1	1	2	1	2	2	0	0	2	2	2	1	2	2	2	1	2	1	0	1	1	2	0	1	3	1	1
89	44683.7	44683.7	22	20+	0	2	0	1	46	158	1	1	2	1	4	4	8	1	3	0	1	3	1	1	1	1	0	2	0	3	0	1	1	0	0	1	1	0	0	1	0	1	0	0	0	1	2	1	0
494	44656.6	44656.6	20	20+	0	2	0	1	43	156	1	0	2	1	0	4	8	1	3	1	0	3	1	1	2	2	2	0	1	0	0	1	1	1	1	1	1	1	0	1	1	0	0	1	1	1	4	1	1
2401	44687.9	44687.9	19	18-19	0	2	0	1	65	150	1	0	1	1	4	4	8	1	3	1	0	3	1	1	1	3	0	0	0	0	0	0	0	1	1	1	1	0	0	0	0	1	0	0	0	1	6	1	0
1710	44678.5	44678.5	21	20+	0	3	0	1	65	178	1	0	2	2	1	4	6	1	3	1	0	3	1	1	0	1	1	0	0	0	0	0	0	0	0	0	0	0	0	0	0	0	0	0	0	1	5	1	1
440	44655.9	44655.9	21	20+	0	2	0	1	51	163	1	0	2	2	1	4	8	1	3	0	0	3	1	1	3	3	3	1	0	0	2	3	0	3	3	3	3	1	1	3	3	3	1	0	3	1	10	1	1
638	44738.8	44738.8	20	20+	1	1	0	1	85	186	1	0	2	1	4	4	10	1	3	0	0	3	1	1	0	2	1	2	1	2	0	1	1	2	2	2	1	1	1	1	1	1	2	0	1	1	6	1	0
55	44735.6	44735.6	20	20+	0	2	0	1	50	165	1	0	2	1	1	1	8	1	3	0	0	3	1	1	2	1	0	0	0	0	0	1	0	0	0	1	0	0	0	1	0	1	0	0	0	1	6	1	0
2276	44743.3	44743.3	22	20+	0	4	0	1	50	165	1	0	2	2	0	0	8	1	3	0	1	3	1	1	1	3	1	0	1	1	1	1	1	1	0	1	1	1	0	1	0	1	0	0	0	1	5	1	0
868	44739.1	44739.2	19	18-19	0	1	0	1	53	163	1	0	2	1	4	2	6	1	3	2	0	3	1	1	1	1	2	1	2	2	1	2	1	2	1	1	2	2	1	1	1	1	1	1	2	1	6	1	1
214	44715.4	44715.4	19	18-19	0	2	0	1	47.5	160	0	1	2	1	4	4	10	1	3	1	0	3	1	1	1	0	0	0	0	0	0	1	0	0	0	1	1	0	0	1	0	0	0	0	0	1	2	0	1
2059	44680.5	44680.5	20	20+	0	2	0	1	43	155	0	1	1	2	1	4	9	1	3	1	1	3	1	1	2	0	1	2	0	2	0	0	0	0	1	1	0	1	0	0	0	1	1	0	0	1	2	0	0
2256	44742.9	44742.9	22	20+	0	4	0	1	67	162	0	1	2	2	0	1	8	1	3	0	0	3	1	1	0	0	0	1	0	1	0	1	0	0	0	0	1	0	0	1	0	1	0	0	0	1	5	1	1
140	44715.4	44715.4	21	20+	0	2	0	1	51	160	0	1	2	1	4	2	8	1	3	1	0	3	1	1	1	3	2	1	1	1	0	1	2	1	0	2	3	1	0	1	1	1	1	1	1	1	4	1	1
1379	44660.8	44660.8	18	18-19	0	1	0	1	58	161	0	1	2	2	4	4	7	1	3	1	0	3	1	1	0	0	0	0	0	0	0	0	0	0	1	0	1	2	0	0	0	2	1	1	0	1	6	1	1
2150	44742.6	44742.6	20	20+	0	2	0	1	65	161	0	1	2	1	2	1	8	1	3	1	1	3	1	1	1	0	1	0	0	1	0	2	2	1	1	2	1	0	2	2	0	0	0	2	0	1	5	1	1
597	44656.7	44656.7	22	20+	0	3	0	1	85	162	0	1	2	2	1	4	10	1	3	1	1	3	1	1	3	3	3	0	2	0	0	3	3	3	1	3	3	1	0	3	2	1	3	1	2	1	4	1	1
702	44657.8	44657.8	22	20+	0	4	0	1	65	162	0	1	2	2	0	0	10	1	3	1	0	3	1	1	1	1	1	2	0	0	2	1	2	1	2	2	3	1	1	0	2	2	1	0	0	1	8	1	1
377	44717.5	44717.6	23	20+	0	3	0	1	67	162	0	1	2	1	2	4	12	1	3	0	0	3	1	1	2	1	2	0	0	0	0	1	1	2	1	2	1	0	1	1	0	0	0	0	0	1	6	1	1
865	44739	44739	19	18-19	0	1	0	1	59	168	0	0	1	1	4	4	6	1	3	0	0	3	1	1	1	2	2	1	0	1	0	1	1	2	1	1	1	0	1	2	2	2	1	1	1	1	4	1	0
174	44654.6	44654.7	19	18-19	0	1	0	1	52	157	0	0	2	2	1	4	8	1	3	1	0	3	1	1	2	2	1	0	0	1	0	1	1	1	1	2	2	0	0	1	0	1	0	0	0	1	8	1	0
1354	44660.6	44660.6	20	20+	0	1	0	1	52	170	0	0	2	2	4	4	6	1	3	1	0	3	1	1	1	0	3	0	0	1	0	3	0	3	2	2	2	2	2	3	2	2	0	1	0	1	3	0	0
1331	44660.5	44660.5	20	20+	0	2	0	1	67	162	0	0	1	1	4	4	10	1	3	0	0	3	1	1	1	0	0	0	0	0	0	0	0	0	0	1	1	0	0	0	0	0	0	0	0	1	3	0	1
958	44660.9	44661	20	20+	0	2	0	1	54	160	0	0	2	2	1	4	7	1	3	1	1	3	1	1	1	0	1	0	0	1	0	1	1	0	0	1	1	2	1	1	0	2	0	0	0	1	1	0	0
193	44715.4	44715.4	20	20+	0	2	0	1	50	166	0	0	1	1	4	4	4	1	3	1	1	3	1	0	2	0	0	1	1	1	1	1	2	1	1	1	1	1	1	1	0	1	0	0	0	1	2	0	1
1003	44661.4	44661.5	20	20+	0	2	0	1	56	154	0	0	1	2	1	1	7	1	3	1	0	3	1	1	3	2	1	1	0	1	1	2	1	2	2	2	1	1	1	1	1	0	0	0	1	1	2	1	0
1068	44659.7	44659.7	20	20+	0	2	0	1	50	170	0	0	2	1	1	4	7	1	3	2	0	3	1	1	0	3	1	1	0	0	0	0	0	1	0	0	1	0	0	0	0	0	0	0	0	1	5	1	1
2025	44674.1	44674.1	20	20+	0	1	0	1	51	159	0	0	2	2	2	4	6	1	3	0	0	3	1	1	0	0	0	0	0	0	0	0	0	2	0	1	0	1	0	2	1	0	1	0	0	1	5	0	0
912	44660.9	44660.9	20	20+	0	2	0	1	47	162	0	0	1	1	1	4	5	1	3	0	0	3	1	0	1	0	1	0	0	1	0	0	0	1	0	1	1	2	0	1	0	1	0	0	0	1	3	0	1
2271	44743	44743	21	20+	0	4	0	1	50	165	0	0	1	1	1	1	10	1	3	0	0	3	1	1	1	2	0	0	0	0	0	0	1	1	0	0	0	0	0	0	0	0	0	0	0	1	1	1	1
1413	44662.5	44662.5	21	20+	0	3	0	1	50	168	0	0	1	1	1	1	9	1	3	1	0	3	1	1	1	0	0	0	0	0	0	0	0	0	0	0	0	0	0	0	0	0	0	0	0	1	3	0	1
1039	44661.8	44661.8	21	20+	0	2	0	1	47	167	0	0	2	2	1	4	10	1	3	1	0	3	1	1	3	3	3	1	0	0	0	2	3	2	2	3	2	0	0	2	0	0	2	0	0	1	3	0	1
529	44656.7	44656.7	21	20+	0	3	0	1	67	165	0	0	2	2	0	4	10	1	3	1	1	3	1	1	1	1	1	0	0	0	0	0	0	1	1	1	1	1	1	1	0	1	0	0	0	1	5	1	1
30	44652.7	44652.7	21	20+	0	4	0	1	50	160	0	0	2	1	4	0	8	1	3	1	0	3	1	1	3	0	0	0	1	1	1	3	3	1	1	3	1	0	2	1	0	0	0	0	0	1	3	1	1
694	44656.7	44656.7	22	20+	0	3	0	1	44	160	0	0	1	1	1	4	10	1	3	1	1	3	1	1	1	1	1	0	0	1	0	0	1	1	0	0	0	0	0	0	0	0	0	0	0	1	6	0	0
572	44656.7	44656.7	22	20+	0	3	0	1	55	160	0	0	2	2	0	4	18	1	3	0	1	3	1	1	1	0	3	0	1	1	0	1	2	2	2	3	3	3	2	3	1	2	3	1	0	1	5	1	1
2027	44675.6	44675.6	23	20+	0	4	0	0	49	149	0	0	2	1	4	4	12	1	3	0	0	3	1	1	1	1	0	1	0	0	0	0	0	0	0	0	0	0	0	1	0	1	0	0	0	1	5	1	1
408	44655.6	44655.6	20	20+	0	2	0	1	50	162	0	0	2	2	1	0	10	1	3	1	1	3	1	1	0	0	0	0	0	0	0	0	0	0	0	0	0	0	0	0	0	0	0	0	0	1	2	1	0
2261	44742.9	44742.9	21	20+	0	4	0	1	60	158	0	0	2	0	0	1	9	1	3	1	0	3	1	1	0	0	0	0	0	0	0	0	1	0	0	0	0	0	0	0	0	0	0	0	0	1	2	0	0
100	44684	44684	20	20+	0	1	0	1	40	154	0	0	2	1	4	4	7	1	3	1	0	3	1	1	0	1	0	0	0	0	0	1	1	0	0	1	1	0	0	0	0	0	0	0	0	1	2	1	1
1657	44664.9	44664.9	20	20+	0	2	0	1	47	157	0	0	0	1	1	2	8	1	3	0	0	3	1	1	1	1	1	0	0	1	0	1	1	1	1	2	1	1	1	1	1	1	0	0	1	1	2	1	1
2029	44690.6	44690.6	21	20+	1	2	0	1	65	170	0	0	1	1	4	4	7	1	3	1	0	3	1	1	0	0	0	0	0	0	0	1	1	0	1	0	0	1	0	1	0	0	0	0	0	1	2	1	0
1046	44661.9	44661.9	21	20+	0	2	0	1	53.4	162	0	0	2	2	2	4	9	1	3	0	0	3	1	1	2	1	1	1	0	0	0	1	0	1	1	2	2	0	0	0	0	0	1	0	1	1	3	1	1
760	44738.8	44738.8	19	18-19	0	1	0	1	53	160	0	0	2	1	4	4	12	1	3	1	1	3	1	1	1	0	0	0	1	0	1	1	1	1	0	1	1	0	0	1	0	0	1	0	0	1	3	1	0
405	44655.6	44655.6	21	20+	0	2	0	1	49	165	0	0	1	2	1	4	18	1	3	1	0	3	1	1	2	0	1	0	0	0	1	1	1	2	1	1	1	0	0	1	1	0	1	1	0	1	3	1	0
2692	44735.7	44735.7	20	20+	0	3	0	1	58	163	0	0	2	2	2	0	5	1	3	0	1	3	1	1	1	1	1	1	0	0	0	1	1	0	0	1	1	0	0	0	0	0	0	0	0	1	3	1	1
268	44715.5	44715.6	20	20+	0	1	0	1	60	158	0	0	2	2	4	4	3	1	3	0	1	3	1	1	1	2	1	0	0	1	0	0	1	0	0	0	1	1	0	0	0	1	1	1	0	1	4	1	1
862	44659.4	44659.4	20	20+	0	1	0	1	52	160	0	0	2	1	1	4	6	1	3	1	1	3	1	1	1	1	0	0	0	1	1	1	1	0	0	1	1	1	0	1	0	1	2	0	0	1	2	1	0
95	44735.8	44735.8	20	20+	0	2	0	1	55	162	0	0	2	1	1	4	5	1	3	0	0	3	1	1	1	1	1	0	0	2	0	2	0	1	1	1	2	1	1	1	0	1	0	0	0	1	4	1	1
1852	44678.6	44678.6	20	20+	0	2	0	1	44	155	0	0	1	2	1	4	10	1	3	1	0	3	1	1	3	0	1	1	0	0	1	2	2	1	1	3	1	2	1	0	0	2	3	2	0	1	3	1	1
142	44715.4	44715.4	20	20+	0	2	0	1	60	161	0	0	2	1	4	4	8	1	3	1	0	3	1	1	1	1	2	0	0	0	1	1	0	3	1	1	1	1	0	0	0	1	0	1	0	1	4	1	1
110	44654.6	44654.6	20	20+	0	1	0	1	46	151	0	0	2	2	1	4	9	1	3	0	0	3	1	1	1	1	1	0	0	2	0	1	0	1	1	1	0	0	0	1	0	0	0	0	0	1	4	0	0
146	44715.4	44715.4	20	20+	0	2	0	1	51	164	0	0	1	1	4	4	6	1	3	1	0	3	1	1	1	0	1	0	0	1	0	1	0	1	1	1	0	0	0	0	0	1	0	0	0	1	3	0	0
87	44683.6	44683.6	20	20+	0	2	0	1	82	165	0	0	1	1	1	1	8	1	3	1	0	3	1	0	2	1	2	1	1	1	1	1	1	1	1	2	2	1	1	1	2	2	1	1	2	1	2	1	0
1941	44670.6	44670.6	21	20+	0	2	0	1	53	161	0	0	1	1	4	4	5	1	3	0	0	3	1	1	0	0	0	0	0	0	0	0	0	0	1	0	0	0	0	0	0	0	0	1	0	1	4	1	1
33	44735.6	44735.6	19	18-19	0	2	0	1	50	154	0	0	2	1	1	4	8	1	3	2	0	3	1	1	1	0	0	0	0	0	0	1	2	0	1	0	1	0	0	1	0	1	0	0	0	1	5	0	0
1904	44668.7	44668.7	20	20+	0	2	0	1	47.7	155	0	0	1	1	4	4	5	1	3	1	1	3	1	0	0	1	0	0	0	0	0	0	0	0	0	0	0	0	0	0	0	0	0	2	0	1	4	1	1
196	44715.4	44715.4	21	20+	0	2	0	1	50	167	0	0	1	1	4	4	8	1	3	1	0	3	1	1	0	1	0	1	0	1	1	1	0	0	0	0	0	0	0	0	0	0	0	0	0	1	4	0	0
716	44738.8	44738.8	18	18-19	0	1	0	1	46	157	0	0	2	1	4	1	6	1	3	1	1	3	1	1	1	3	1	0	1	0	1	0	0	1	1	1	1	0	0	1	0	1	0	0	0	1	6	1	1
1250	44659.9	44659.9	19	18-19	0	1	0	1	89	172	0	0	2	2	2	4	4	1	3	0	0	3	1	1	1	1	0	0	0	0	0	0	0	0	0	0	0	0	0	0	0	1	1	0	0	1	4	1	1
405	44717.5	44717.6	21	20+	0	3	0	1	48	168	0	0	1	1	1	4	6	1	3	1	1	3	1	1	1	0	0	0	1	0	0	1	0	2	0	1	1	0	0	1	0	1	0	0	0	1	8	1	1
2444	44692	44692	20	20+	0	2	0	1	56	170	0	0	2	2	0	4	13	1	3	0	1	3	1	1	1	1	1	1	1	1	1	2	1	0	2	1	1	0	1	1	0	2	1	0	0	1	5	1	1
1366	44660.7	44660.7	21	20+	0	2	0	1	50	160	0	0	1	1	4	4	10	1	3	1	0	3	1	1	2	1	1	0	0	1	0	1	1	0	1	2	2	1	1	1	1	1	0	0	1	1	6	1	0
1249	44659.9	44659.9	21	20+	0	3	0	1	52	160	0	0	1	0	0	4	15	1	3	1	0	3	1	1	3	3	3	0	1	1	0	3	3	2	3	3	3	1	2	2	1	2	0	1	2	1	7	1	1
2253	44742.9	44742.9	23	20+	0	4	0	1	65	157	0	0	2	0	0	0	8	1	3	1	0	3	1	1	1	1	1	1	0	0	0	1	1	1	1	1	3	1	1	1	1	1	1	1	1	1	7	1	1
152	44715.4	44715.4	20	20+	0	2	0	1	55	160	0	0	1	1	4	4	10	1	3	2	0	3	1	1	3	1	1	1	1	1	1	1	2	1	1	1	2	1	1	1	1	1	1	1	1	1	7	1	1
1913	44669.5	44669.5	20	20+	0	3	0	1	55	155	0	0	1	1	4	4	6	1	3	1	1	3	1	1	2	0	0	0	0	0	0	2	0	2	0	1	0	0	0	1	1	0	0	0	1	1	3	0	0
662	44657.8	44657.8	22	20+	0	4	0	1	78	170	0	0	2	2	1	0	12	1	3	0	0	3	1	1	1	2	0	1	0	0	1	1	0	1	0	0	1	0	0	0	0	0	0	1	0	1	5	1	1
1930	44669.9	44669.9	20	20+	0	2	0	1	70	163	0	0	1	1	4	4	10	1	3	1	0	3	1	1	1	1	0	0	0	1	1	1	1	1	1	1	0	1	0	1	0	1	0	0	0	1	3	1	1
520	44738.7	44738.7	19	18-19	0	1	0	1	43	165	0	0	2	1	4	4	6	1	3	1	0	3	1	1	0	3	0	0	0	0	0	2	2	1	1	0	1	1	0	0	1	1	0	1	0	1	4	1	1
2038	44742.4	44742.5	20	20+	0	3	0	1	48	163	0	0	1	0	0	1	10	1	3	1	0	3	1	1	1	3	1	1	0	1	1	0	1	1	1	1	1	0	0	1	0	1	0	0	1	1	5	1	1
454	44738.5	44738.6	20	20+	0	2	0	1	45	161	0	0	2	1	0	4	4	1	3	0	1	3	1	1	2	3	3	1	1	0	1	2	3	3	1	2	2	1	2	3	2	1	3	1	1	1	7	1	1
11	44654.6	44654.6	19	18-19	0	1	0	1	52	168	0	0	2	2	2	2	8	1	3	1	0	3	1	1	1	2	1	1	1	1	1	1	1	0	1	1	0	1	0	1	0	1	1	1	0	1	8	1	1
583	44738.8	44738.8	20	20+	0	1	0	1	43	151	0	0	2	1	4	4	4	1	3	0	0	3	1	1	0	1	0	0	0	0	0	0	0	2	0	1	1	1	0	2	0	1	0	0	0	1	7	0	0
338	44717.5	44717.6	22	20+	0	3	0	1	73	165	0	0	1	1	2	4	8	1	3	1	0	3	1	1	2	1	1	0	0	1	0	1	1	1	1	1	2	1	0	1	1	1	0	1	1	1	8	1	1
1590	44664.8	44664.8	22	20+	0	3	0	1	80	158	0	0	1	1	0	4	16	1	3	1	1	3	1	1	3	3	1	1	0	2	0	1	1	1	1	1	1	0	0	0	0	1	0	1	0	1	8	1	1
59	44652.8	44652.8	22	20+	0	4	0	1	63	173	0	0	1	1	4	4	8	1	3	2	0	3	1	1	3	3	3	3	3	1	2	2	2	2	2	3	3	1	2	3	2	3	3	1	2	1	9	1	1
2068	44742.5	44742.5	20	20+	0	3	0	1	72	168	0	0	1	1	0	1	10	1	3	1	1	3	1	1	3	2	2	0	0	1	0	2	2	3	1	1	2	2	0	1	0	2	2	2	0	1	8	1	1
402	44655.6	44655.6	20	20+	0	2	0	1	58	168	0	0	2	2	1	4	12	1	3	1	0	3	1	1	1	2	0	1	0	0	1	1	1	1	1	1	0	0	0	0	0	1	0	0	0	1	4	1	1
217	44715.4	44715.5	20	20+	0	2	0	1	58	170	0	0	1	1	4	4	5	1	3	1	0	3	1	1	3	2	2	1	0	2	2	3	3	3	1	2	3	0	1	3	3	1	3	0	2	1	7	1	1
1305	44660.4	44660.4	21	20+	0	2	0	1	57	162	0	0	1	1	4	1	10	1	3	0	0	3	1	1	2	1	1	0	0	1	0	0	0	0	0	0	0	0	0	0	0	0	0	0	0	1	6	1	1
116	44738.4	44738.4	22	20+	0	4	0	1	53	165	0	0	2	2	4	1	9	1	3	0	0	3	1	0	0	1	1	0	1	0	1	0	0	0	1	1	0	0	1	2	0	0	0	0	0	1	3	1	1
1198	44659.8	44659.9	22	20+	0	4	0	1	64	160	0	0	2	1	0	4	10	1	3	1	0	3	1	1	0	1	0	0	0	0	0	0	0	0	0	0	0	0	0	0	0	0	0	0	0	1	5	1	1
531	44656.7	44656.7	21	20+	0	3	0	1	56	173	0	0	2	2	0	4	10	1	3	0	0	3	1	1	0	0	0	0	0	0	0	0	0	0	0	0	0	0	0	0	0	0	0	0	0	1	6	0	1
995	44661.4	44661.4	21	20+	1	2	0	1	55	174	0	0	2	2	1	4	8	1	3	2	1	3	1	0	1	2	1	1	0	1	1	0	0	1	0	1	1	1	0	1	0	0	0	0	0	1	3	1	0
445	44655.6	44655.6	20	20+	0	2	0	1	52	160	0	0	2	2	1	0	12	1	3	1	0	3	1	1	1	1	1	0	0	0	0	1	0	0	0	2	0	1	0	1	0	1	1	0	0	1	4	0	1
110	44684.1	44684.1	19	18-19	0	1	0	1	44	161	0	0	2	1	4	4	6	1	3	0	0	3	1	1	1	1	0	0	0	0	0	0	0	0	0	1	1	0	0	2	1	0	0	0	0	1	7	1	0
2144	44742.6	44742.6	19	18-19	0	2	0	1	48	168	0	0	2	1	1	1	7	1	3	1	1	3	1	1	1	2	1	0	0	1	0	0	0	0	0	1	1	0	0	0	0	1	0	1	0	1	5	1	0
810	44738.8	44738.9	20	20+	0	1	0	1	57	155	0	0	2	1	4	4	8	1	3	1	1	3	1	1	1	1	0	0	0	1	3	3	1	1	0	0	1	0	1	1	1	2	0	0	0	1	4	1	0
1076	44663.7	44663.7	19	18-19	0	1	0	1	41	156	0	0	2	2	2	4	9	1	3	1	0	3	1	1	1	3	1	1	1	1	1	2	1	1	1	2	2	2	1	2	1	1	1	1	1	1	4	1	0
1955	44678.9	44678.9	20	20+	0	2	0	1	45	155	0	0	2	2	1	4	6	1	3	0	0	3	1	1	1	1	1	0	0	1	1	1	0	1	1	1	1	0	1	1	0	1	0	0	0	1	6	1	0
1062	44663.7	44663.7	20	20+	0	1	0	1	48	158	0	0	2	2	2	4	14	1	3	0	1	3	1	1	2	0	0	0	0	0	0	1	1	2	1	2	2	0	0	1	0	0	0	0	0	1	4	1	0
1113	44659.8	44659.8	19	18-19	0	1	0	1	62	164	0	0	2	2	4	4	7	1	3	0	0	3	1	1	1	2	1	0	0	0	0	1	1	1	1	2	1	1	1	1	1	1	0	0	0	1	5	1	1
2021	44673.9	44673.9	19	18-19	0	1	0	1	41	159	0	0	2	2	2	4	8	1	3	1	0	3	1	1	1	1	1	0	0	0	1	2	1	0	1	1	1	0	1	1	1	1	0	1	1	1	6	1	1
1167	44659.8	44659.8	22	20+	0	3	0	1	44	153	0	0	1	1	0	4	8	1	3	1	0	3	1	1	1	0	0	0	0	0	0	0	0	0	0	1	0	0	0	0	0	0	0	0	0	1	4	0	1
450	44738.6	44738.6	19	18-19	0	2	0	1	46	158	0	0	2	1	0	4	8	1	3	2	0	3	1	1	2	1	0	0	0	0	0	2	1	1	1	2	2	1	0	1	0	1	0	0	0	1	5	1	1
1743	44678.5	44678.5	19	18-19	0	1	0	1	47	162	0	0	1	1	4	4	10	1	3	0	0	3	1	1	2	1	1	0	0	1	0	0	0	0	0	0	1	0	0	0	0	0	0	0	0	1	4	1	1
384	44717.5	44717.6	21	20+	0	3	0	1	50	155	0	0	1	1	2	1	2	1	3	1	0	3	1	1	1	1	0	0	0	0	0	0	0	0	0	0	0	0	0	1	0	1	0	0	0	1	5	1	1
141	44715.4	44715.4	20	20+	0	2	0	1	57	168	0	0	1	1	4	1	8	1	3	1	0	3	1	1	0	2	1	2	1	1	1	2	2	2	1	1	1	2	0	0	1	0	2	1	1	1	7	1	1
235	44715.5	44715.6	20	20+	0	1	0	1	62	161	0	0	2	2	4	4	10	1	3	0	0	3	1	1	1	1	1	0	1	2	0	1	1	0	0	1	1	2	1	0	0	1	0	2	0	1	6	1	1
78	44654.6	44654.6	18	18-19	0	1	0	1	63	162	0	0	2	2	2	4	8	1	3	2	0	3	1	1	1	0	0	0	0	1	0	1	1	0	1	1	1	2	1	1	0	3	0	1	0	1	4	1	1
1568	44664.8	44664.8	19	18-19	0	1	0	1	80	162	0	0	2	2	2	4	15	1	3	0	0	3	1	1	1	3	1	1	0	2	1	1	1	1	1	1	1	1	1	1	0	2	2	1	0	1	5	0	0
2009	44673.8	44673.8	19	18-19	0	1	0	1	37	150	0	0	2	2	2	2	9	1	3	0	1	3	1	1	2	3	2	0	0	0	1	2	2	1	0	1	0	0	0	1	0	1	0	1	0	1	6	1	1
2072	44742.5	44742.5	20	20+	0	3	0	1	58	158	0	0	1	1	0	1	10	1	3	1	1	3	1	1	3	0	1	0	0	1	0	0	1	1	1	1	0	0	0	1	0	1	3	0	0	1	6	0	0
1273	44660	44660	23	20+	0	4	0	1	48	158	0	0	1	1	1	1	8	1	3	1	0	3	1	1	1	1	1	0	0	0	0	0	0	0	0	0	0	0	0	0	0	0	0	0	0	1	4	0	0
122	44654.6	44654.6	19	18-19	0	1	0	1	64	172	0	0	2	2	1	4	7	1	3	0	0	3	1	1	2	2	1	0	0	0	0	2	2	1	2	2	1	1	2	1	1	1	1	1	0	1	7	1	1
1532	44663.8	44663.9	20	20+	0	2	0	1	60	155	0	0	1	1	4	4	7	1	3	0	0	3	1	1	0	1	1	0	0	0	0	1	1	0	1	0	0	0	0	0	0	0	0	0	0	1	6	1	0
1149	44659.8	44659.8	19	18-19	0	1	0	1	56	165	0	0	2	2	4	4	6	1	3	0	0	3	1	1	3	2	1	2	0	0	0	1	2	2	1	2	2	0	0	1	0	1	3	1	0	1	4	1	0
42	44735.6	44735.6	19	18-19	0	1	0	1	43	158	0	0	2	1	1	4	6	1	3	1	0	3	1	1	1	2	1	0	0	0	0	1	0	0	1	1	1	0	0	1	0	0	0	1	0	1	7	1	0
559	44738.8	44738.8	18	18-19	0	1	0	1	63	157	0	0	2	1	0	4	7	1	3	1	1	3	1	1	2	1	1	0	0	1	0	0	0	3	0	1	1	1	0	2	0	1	2	0	1	1	8	0	0
635	44656.5	44656.5	19	18-19	0	2	0	1	53	164	0	0	2	2	2	2	8	1	3	0	0	3	1	1	3	2	3	0	2	3	3	3	3	3	3	3	3	2	3	2	3	1	1	3	3	1	4	1	0
914	44659.4	44659.4	19	18-19	0	1	0	1	53	154	0	0	2	1	1	4	4	1	3	0	1	3	1	1	2	1	0	0	1	0	0	0	0	0	0	1	0	0	0	0	0	1	0	0	0	1	7	1	0
1656	44664.9	44664.9	20	20+	0	2	0	1	58	163	0	1	2	1	1	4	8	1	3	1	0	2	1	1	0	1	0	0	1	1	0	0	1	1	0	1	0	0	0	2	0	1	0	0	0	1	2	1	1
984	44661	44661	20	20+	0	2	0	1	48	165	0	1	2	2	1	1	3	1	3	2	1	2	1	1	1	0	0	0	1	2	0	1	1	1	1	2	0	0	0	0	0	1	1	0	0	1	6	1	0
2153	44742.6	44742.6	20	20+	0	2	0	1	42	167	0	0	2	1	2	1	8	1	3	1	0	2	1	1	1	1	2	1	1	1	0	1	1	2	1	2	2	2	1	2	1	0	0	1	1	1	3	1	1
889	44739.5	44739.5	21	20+	0	2	0	0	57	160	0	0	1	1	0	1	4	1	3	1	0	2	1	0	1	0	0	0	0	2	1	0	1	0	0	0	0	0	0	0	0	0	0	0	0	1	3	0	1
2147	44742.6	44742.6	19	18-19	0	2	0	1	48	153	0	0	2	1	2	1	10	1	3	1	1	2	1	1	1	1	1	0	0	0	0	1	1	1	0	1	1	1	0	0	0	1	0	0	0	1	3	1	1
1042	44661.8	44661.8	21	20+	0	2	0	1	45	160	0	0	2	2	1	4	9	1	3	0	0	2	1	1	2	1	1	0	0	0	1	1	0	1	1	1	1	0	1	1	0	0	0	0	0	1	2	1	1
89	44654.6	44654.6	19	18-19	0	1	0	1	63	170	0	0	2	2	1	4	6	1	3	0	0	2	1	1	0	0	0	0	0	0	0	0	0	1	0	0	1	0	0	0	0	0	0	0	0	1	7	1	1
502	44738.7	44738.7	19	18-19	0	2	0	1	43	160	0	0	1	1	4	4	5	1	3	0	1	2	1	1	3	2	1	1	1	1	0	0	2	1	1	1	1	1	1	1	0	1	1	1	1	1	8	1	1
957	44659.5	44659.5	19	18-19	0	1	0	1	66	161	0	0	2	1	1	4	4	1	3	1	1	2	1	1	2	2	1	0	0	1	0	2	1	1	1	1	1	1	0	0	1	1	1	1	0	1	5	1	1
1917	44669.9	44669.9	21	20+	0	1	0	1	47	153	0	0	2	2	4	4	6	1	3	1	0	2	1	1	1	0	1	0	0	1	0	0	0	0	0	1	1	0	0	1	1	1	0	0	0	1	3	1	0
689	44657.8	44657.8	22	20+	0	4	0	1	56	155	0	0	2	2	2	2	18	1	3	1	0	2	1	1	2	2	1	3	1	0	1	1	2	2	2	2	2	1	1	1	0	1	1	1	1	1	6	1	1
147	44654.6	44654.6	19	18-19	0	1	0	1	55	167	0	0	2	2	2	4	12	1	3	1	0	2	1	0	1	1	1	1	0	1	0	1	1	0	0	1	0	0	0	0	0	0	0	1	0	1	5	1	1
418	44717.6	44717.6	21	20+	0	3	0	1	57	165	0	0	1	1	2	4	9	1	3	0	0	2	1	1	1	1	0	0	0	0	1	1	1	2	1	2	1	0	1	1	0	0	0	1	0	1	6	1	1
2229	44742.9	44742.9	21	20+	0	4	0	1	44	155	0	0	2	0	0	1	8	1	3	1	1	2	1	1	0	0	1	0	0	1	0	1	1	1	0	0	1	0	0	1	1	0	0	0	1	1	7	1	1
2415	44689.6	44689.6	20	20+	0	1	0	1	70	163	0	0	1	1	4	4	6	1	3	0	0	2	1	1	1	2	1	0	0	0	0	1	1	1	0	2	2	0	0	1	0	2	0	0	0	1	7	1	0
2336	44686.7	44686.7	20	20+	0	2	0	1	58	156	0	0	1	1	2	4	6	1	3	1	0	2	1	1	0	0	0	0	1	1	1	1	1	1	1	1	0	1	0	1	0	1	0	1	0	1	4	0	0
318	44715.7	44715.7	21	20+	0	1	0	1	50	161	0	0	2	2	4	4	8	1	3	0	0	2	1	1	2	3	2	0	2	1	0	3	3	3	3	3	3	3	2	2	3	3	3	1	3	1	7	0	1
1555	44664.8	44664.8	20	20+	0	1	0	1	53	155	0	0	2	2	2	2	8	1	3	0	1	2	1	1	2	1	1	0	0	0	0	1	1	2	1	3	1	1	0	3	0	2	0	0	0	1	8	1	1
542	44738.8	44738.8	19	18-19	0	1	0	1	44	161	0	0	2	1	4	4	7	1	3	1	0	2	1	1	0	1	1	0	0	1	0	0	1	0	0	1	1	0	0	1	0	0	0	0	0	1	6	1	0
1553	44664.8	44664.8	20	20+	0	2	0	1	59	158	0	0	2	1	2	2	6	1	3	1	0	2	1	1	1	1	0	0	0	1	1	1	1	0	0	2	0	0	0	1	0	1	0	0	0	1	5	1	1
918	44743.6	44743.6	20	20+	0	2	0	1	75	167	2	0	1	1	0	1	8	1	3	0	0	1	1	1	1	1	1	1	1	1	1	1	1	1	1	1	1	1	1	1	1	1	1	1	1	1	6	1	1
2260	44742.9	44742.9	23	20+	0	4	0	1	57	156	0	0	1	0	0	0	8	1	3	0	0	1	1	0	3	1	1	0	0	0	0	0	0	1	1	3	1	1	0	1	1	1	0	0	0	1	5	1	1
12	44654.6	44654.6	19	18-19	0	1	0	1	44	162	1	1	2	2	1	4	11	1	3	0	1	0	1	1	0	0	0	0	0	0	0	0	0	0	0	0	0	0	0	0	0	0	0	0	0	1	5	0	0
1091	44659.7	44659.8	19	18-19	0	1	0	1	63	161	1	0	2	2	4	4	15	1	3	0	0	0	1	1	1	2	1	0	1	0	0	1	1	1	1	1	1	0	1	1	0	0	0	0	0	1	6	0	0
185	44654.7	44654.8	19	18-19	1	1	0	1	72	174	0	1	2	2	1	4	7	1	3	0	0	0	1	1	2	3	1	1	0	2	1	1	1	0	1	2	2	1	0	0	1	1	1	1	1	1	6	1	1
261	44715.6	44715.6	19	18-19	0	1	0	1	45	158	0	0	2	2	4	4	7	1	3	2	0	0	1	1	3	3	1	1	0	2	0	3	2	2	1	1	0	3	2	0	1	2	0	2	0	1	5	1	0
459	44738.6	44738.6	20	20+	0	2	0	1	65	161	0	0	1	1	4	1	6	1	3	1	0	0	1	1	1	1	1	0	0	1	0	0	0	0	1	1	1	0	0	0	0	1	0	1	0	1	5	1	1
599	44656.7	44656.7	21	20+	0	3	0	1	55	154	0	0	2	1	1	4	8	1	3	0	0	0	1	1	1	2	0	0	0	0	2	1	0	0	0	0	0	0	0	0	0	1	0	0	0	1	8	1	1
2532	44700.8	44700.8	22	20+	0	4	0	1	92	172	0	0	1	1	4	4	8	1	3	0	0	0	1	1	0	0	0	0	0	0	0	0	0	0	0	0	1	0	0	1	0	0	0	0	0	1	4	1	1
819	44738.9	44738.9	19	18-19	0	1	0	1	44	150	0	0	2	1	4	4	3	1	3	1	0	0	1	1	0	1	1	0	0	0	0	0	0	1	0	0	0	0	0	1	0	0	0	0	0	1	3	0	0
2717	44735.7	44735.8	21	20+	0	3	0	1	48	161	0	0	1	1	2	4	9	1	3	0	0	0	1	1	2	1	1	0	0	0	0	0	0	0	0	0	0	0	0	0	0	0	0	0	0	1	1	1	1
579	44738.8	44738.8	19	18-19	0	2	0	1	49	150	0	0	2	1	4	4	12	1	3	0	1	0	1	1	1	2	1	1	1	1	0	2	2	2	3	2	2	1	1	1	1	1	1	1	1	1	7	1	1
2213	44684.7	44684.7	20	20+	0	1	0	1	63	165	0	0	2	1	1	4	7	1	3	0	0	0	1	1	1	3	1	0	0	1	0	0	1	0	2	1	1	0	0	0	0	0	0	1	0	1	7	1	1
1110	44659.7	44659.8	19	18-19	0	1	0	1	48	170	0	0	2	2	2	4	4	1	3	1	1	0	1	1	1	3	2	1	1	1	1	2	2	0	2	2	1	3	1	1	1	2	0	0	1	1	6	1	0
2210	44742.9	44742.9	22	20+	0	4	0	1	48	155	0	0	2	0	0	1	8	1	3	1	0	0	1	1	1	3	1	1	1	1	0	1	1	2	1	1	2	1	0	1	2	2	1	1	1	1	6	1	1
1350	44660.6	44660.6	19	18-19	0	1	0	1	61	165	0	0	2	2	4	4	5	1	3	1	0	0	1	1	0	1	1	1	0	0	0	1	1	1	0	1	1	1	0	1	1	1	1	0	0	1	4	1	0
90	44683.7	44683.7	21	20+	0	2	0	1	53	158	0	0	2	1	1	4	6	1	3	0	0	0	1	1	0	2	0	0	0	0	0	1	1	1	0	0	0	1	0	0	0	1	0	0	0	1	7	1	1
1126	44659.8	44659.8	19	18-19	0	1	0	1	46	160	0	0	2	2	4	4	8	1	3	0	1	0	1	1	0	2	1	1	1	0	0	2	2	2	2	2	2	0	1	1	1	2	1	1	0	1	8	1	1
789	44738.8	44738.9	19	18-19	0	1	0	1	58	162	0	0	2	2	4	4	4	1	3	1	1	0	1	1	3	1	2	1	2	0	0	2	1	2	2	2	2	2	1	1	1	2	0	1	2	1	4	0	0
1219	44659.8	44659.9	19	18-19	0	1	0	1	92	160	0	0	2	2	4	4	10	1	3	0	0	0	1	1	2	1	2	1	1	0	1	2	2	3	2	2	1	1	2	3	1	2	0	1	1	1	7	1	1
1127	44659.8	44659.8	20	20+	0	1	0	1	48	151	0	0	2	2	4	4	8	1	3	1	0	0	1	1	1	0	0	0	1	1	1	1	1	0	1	0	0	1	0	0	0	1	0	1	0	1	6	1	0
236	44715.5	44715.6	19	18-19	0	1	0	1	49	155	0	0	2	2	4	4	8	1	3	0	1	0	1	1	1	1	1	0	1	2	0	3	2	0	2	0	1	0	1	1	0	3	1	3	0	1	7	1	0
780	44658.7	44658.7	19	18-19	0	2	0	1	53	161	2	0	2	1	4	4	5	1	3	1	0	6	0	0	2	0	0	0	0	1	1	1	2	1	1	2	2	0	0	1	0	1	0	0	0	1	3	0	1
966	44659.4	44659.5	19	18-19	0	1	0	1	63	157	1	0	2	2	2	4	7	1	3	1	0	6	0	1	1	1	0	0	0	0	0	1	1	0	0	0	0	0	0	0	0	1	0	0	0	1	1	0	0
124	44715.4	44715.4	20	20+	0	2	0	1	52	163	1	0	2	1	4	4	10	1	3	0	0	6	0	1	2	0	1	0	0	1	0	2	1	1	1	2	1	0	1	1	0	0	0	1	0	1	3	1	0
2330	44686.7	44686.7	21	20+	0	2	0	1	45	153	1	0	1	2	0	1	4	1	3	0	0	6	0	1	1	0	1	0	0	0	2	1	1	1	1	1	1	0	0	0	0	0	0	0	0	1	7	1	0
1110	44663.8	44663.8	20	20+	0	1	0	1	52	151	1	0	2	2	2	4	8	1	3	1	0	6	0	0	1	2	0	0	0	0	0	0	0	0	0	1	0	0	0	2	0	1	0	0	0	1	4	1	0
2058	44680.5	44680.5	20	20+	0	2	0	1	50	157	1	0	2	2	1	2	16	1	3	1	0	6	0	1	1	1	1	1	0	1	0	0	0	1	1	1	1	1	0	1	0	0	0	1	0	1	2	1	0
1137	44663.8	44663.8	19	18-19	1	1	0	1	58	175	1	0	2	2	1	4	8	1	3	0	0	6	0	1	1	2	0	1	0	1	1	1	1	1	2	2	1	0	0	1	0	1	1	0	0	1	5	1	1
1785	44666.6	44666.6	21	20+	0	3	0	1	57	164	1	0	2	1	0	4	12	1	3	2	0	6	0	1	2	1	1	0	0	1	1	1	1	1	1	1	2	1	1	1	2	1	1	1	1	1	8	1	1
54	44654.6	44654.6	19	18-19	0	1	0	1	50	157	1	0	2	2	1	2	7	1	3	0	0	6	0	1	1	1	1	0	1	0	1	2	0	0	1	2	1	1	1	2	2	1	1	1	1	1	7	1	1
1217	44659.8	44659.9	19	18-19	0	1	0	1	57	170	1	0	2	2	4	4	8	1	3	0	0	6	0	1	1	1	1	0	0	0	0	1	1	1	1	1	0	0	0	0	0	0	0	0	0	1	7	0	1
813	44659.4	44659.4	21	20+	0	4	0	1	68	162	1	0	1	1	4	4	8	1	3	1	0	6	0	1	1	0	0	0	0	0	0	0	0	0	0	0	0	0	0	0	0	0	0	0	0	1	5	1	1
57	44655.8	44655.8	21	20+	0	2	0	0	46	156	1	0	1	1	4	4	5	1	3	2	0	6	0	1	1	0	0	0	0	0	0	1	1	0	0	0	0	0	0	0	0	1	0	0	0	1	4	0	0
1045	44661.9	44661.9	19	18-19	0	2	0	1	55	166	0	1	2	2	1	4	6	1	3	0	0	6	0	1	0	0	0	0	0	0	0	0	0	0	0	0	0	0	0	0	0	0	0	1	0	1	3	0	1
1146	44663.9	44663.9	20	20+	0	1	0	1	49.1	160	0	1	2	2	2	4	8	1	3	0	0	6	0	1	2	3	1	0	0	1	0	3	2	2	1	2	2	0	1	1	0	1	2	2	0	1	7	1	0
1550	44677.9	44677.9	19	18-19	0	1	0	1	47	153	0	0	1	1	0	4	6	1	3	2	0	6	0	1	1	1	0	0	0	0	0	0	0	2	0	0	0	0	0	0	0	0	0	0	0	1	6	0	1
1957	44678.9	44678.9	19	18-19	0	1	0	1	63	159	0	0	1	1	4	4	5	0	3	0	0	6	0	0	0	1	0	0	0	1	0	0	1	1	0	1	1	0	0	1	0	1	2	0	0	1	6	0	0
1277	44676.7	44676.7	20	20+	0	1	0	1	68	155	0	0	0	2	1	4	5	1	3	0	0	6	0	1	0	1	0	0	0	2	1	1	1	0	0	0	0	0	0	0	0	1	0	0	0	1	3	1	1
941	44660.9	44660.9	21	20+	0	3	0	1	60	163	0	0	0	1	0	4	10	1	3	0	0	6	0	1	0	0	0	0	0	0	1	1	1	1	1	1	1	0	0	0	0	0	0	0	0	1	3	0	0
844	44660.9	44660.9	21	20+	0	3	0	1	66	159	0	0	2	1	1	4	8	1	3	1	0	6	0	1	1	1	1	0	0	0	0	1	1	0	0	1	1	0	0	0	0	0	0	0	0	1	2	1	1
2325	44686.7	44686.7	21	20+	0	3	0	1	52	160	0	0	1	1	4	4	6	1	3	0	0	6	0	0	1	0	1	0	0	0	0	2	2	0	0	1	2	0	0	2	1	0	3	0	0	1	3	1	0
164	44654.6	44654.6	18	18-19	1	1	0	1	62	170	0	0	2	2	1	1	2	0	3	1	0	6	0	1	2	1	1	0	1	1	0	0	1	1	0	0	0	0	0	1	0	0	1	0	1	1	3	1	1
1019	44661.7	44661.8	20	20+	0	2	0	1	49	157	0	0	0	1	2	2	8	1	3	0	0	6	0	1	0	1	1	0	0	0	0	1	0	0	1	0	0	0	0	1	0	1	0	0	0	1	2	1	1
2759	44738.2	44738.2	21	20+	0	3	0	1	52	151	0	0	2	2	2	0	8	1	3	0	1	6	0	1	1	1	0	0	0	0	0	1	1	0	0	1	0	0	0	0	0	0	0	0	0	1	2	1	1
1151	44663.9	44663.9	19	18-19	0	1	0	1	47	168	0	0	2	2	1	4	8	1	3	0	0	6	0	1	0	2	0	1	1	1	1	1	1	0	0	0	1	1	0	1	0	1	1	0	0	1	3	1	1
573	44656.7	44656.7	21	20+	0	3	0	1	45	162	0	0	2	2	1	4	8	1	3	0	0	6	0	1	1	0	0	0	0	0	0	0	0	0	0	1	0	0	0	0	0	0	1	0	0	1	3	1	1
1507	44662.8	44662.8	20	20+	0	2	0	1	47	159	0	0	2	1	0	4	8	1	3	1	0	6	0	1	0	1	0	0	0	1	0	0	1	1	0	0	0	0	0	0	0	0	0	0	0	1	5	1	0
2232	44684.7	44684.7	19	18-19	0	1	0	1	38	153	0	0	2	1	1	4	5	1	3	0	0	6	0	1	0	1	0	0	0	1	0	0	0	0	0	0	1	0	0	0	0	1	0	0	0	1	4	1	1
1102	44659.8	44659.8	19	18-19	0	1	0	1	54	164	0	0	2	2	2	4	3	1	3	0	0	6	0	1	0	0	0	0	0	1	0	1	0	0	0	0	1	0	0	0	1	0	0	0	1	1	5	0	0
757	44658.7	44658.7	21	20+	0	3	0	1	44	154	0	0	2	1	4	4	7	1	3	0	0	6	0	1	2	0	1	0	0	0	0	1	0	2	0	2	1	0	0	1	0	0	0	0	0	1	2	1	1
1854	44666.8	44666.8	21	20+	0	3	0	1	43	150	0	0	1	1	1	1	10	1	3	0	0	6	0	1	1	1	1	2	1	2	2	1	2	2	2	1	2	2	2	1	2	2	1	2	2	1	6	1	1
1347	44660.5	44660.5	19	18-19	0	1	0	1	47	156	0	0	2	2	2	4	10	1	3	0	0	6	0	0	1	0	0	0	0	0	0	1	0	0	0	1	1	0	0	0	0	1	1	0	0	1	4	0	0
583	44656.7	44656.7	22	20+	0	3	0	1	65	160	0	0	2	2	1	4	18	1	3	1	0	6	0	1	0	0	1	0	0	0	0	0	0	1	0	1	1	0	0	0	0	0	0	0	0	1	6	1	1
1717	44666.5	44666.5	21	20+	0	3	0	1	60	157	0	0	2	2	1	4	12	1	3	1	0	6	0	1	1	2	1	0	0	1	0	0	0	0	1	1	1	0	1	1	0	0	0	0	0	1	5	1	1
309	44655.6	44655.6	20	20+	0	2	0	1	43	163	0	0	2	2	1	4	8	1	3	0	0	6	0	1	1	1	0	0	0	0	0	1	1	0	0	1	1	0	1	1	0	0	0	0	0	1	5	1	1
51	44654.6	44654.6	19	18-19	0	1	0	1	44	154	0	0	2	2	1	4	7	1	3	0	0	6	0	1	2	2	1	1	1	2	0	1	1	1	1	1	1	2	0	1	1	2	1	0	1	1	6	1	0
730	44738.8	44738.8	20	20+	1	1	0	1	68	163	0	0	2	1	4	4	6	0	3	1	0	6	0	1	1	2	0	1	0	0	1	2	2	1	2	1	1	1	1	1	0	2	1	0	0	1	4	0	0
106	44738.3	44738.4	21	20+	0	4	0	1	52	160	0	0	2	2	4	1	8	1	3	0	0	6	0	0	1	3	1	1	1	1	1	3	3	0	3	2	3	2	3	1	0	3	2	1	0	1	8	1	1
637	44657.8	44657.8	23	20+	0	4	0	1	78	167	0	0	1	1	1	1	14	1	3	0	0	6	0	1	1	1	1	0	0	1	0	0	1	0	0	1	1	0	1	1	0	1	0	0	0	1	7	1	1
1999	44673.8	44673.8	19	18-19	0	1	0	1	47	158	0	0	2	2	1	4	13	1	3	1	0	6	0	1	1	1	1	1	1	0	1	1	0	1	1	1	1	1	1	1	0	1	1	0	0	1	4	1	0
988	44661.3	44661.3	21	20+	0	3	0	1	53	173	0	0	1	1	1	1	8	1	3	1	0	6	0	1	2	1	2	1	0	0	0	1	1	3	1	2	2	2	1	2	1	2	1	0	1	1	6	1	0
991	44661.3	44661.4	20	20+	0	2	0	1	49	159	0	0	2	2	1	4	12	1	3	0	0	6	0	0	3	0	0	0	0	2	0	1	2	0	1	2	1	0	2	2	0	2	2	2	0	1	5	1	0
1060	44662.5	44662.5	21	20+	0	3	0	1	43	160	0	0	2	1	1	4	8	1	3	0	0	6	0	1	0	1	0	0	0	0	0	1	0	0	0	1	0	0	0	0	0	0	0	0	0	1	7	1	0
1071	44663.7	44663.7	20	20+	0	1	0	1	45	154	0	0	2	2	1	4	6	1	3	1	0	6	0	0	0	1	0	0	0	0	0	0	1	0	0	0	0	0	0	0	0	0	0	0	0	1	4	0	1
550	44656.7	44656.7	22	20+	0	3	0	1	52	160	0	0	2	1	1	2	8	1	3	1	1	6	0	1	1	1	1	0	0	0	0	2	1	1	1	0	0	0	1	0	0	1	0	1	0	1	4	1	1
1440	44662.5	44662.5	21	20+	0	2	0	1	58	159	0	0	2	1	0	0	10	1	3	0	0	6	0	1	2	0	0	0	0	0	0	0	1	0	0	0	0	0	0	0	0	0	0	0	0	1	7	1	1
2636	44720.4	44720.4	20	20+	0	3	0	1	45	160	0	0	1	1	1	4	7	1	3	1	0	6	0	1	0	1	0	0	0	0	0	1	0	0	0	1	1	0	0	0	0	1	0	0	0	1	5	0	0
971	44661	44661	21	20+	0	3	0	1	50	157	0	0	2	0	2	4	6	1	3	0	0	6	0	1	3	3	3	1	3	2	1	3	3	3	3	3	3	3	3	3	0	2	1	1	0	1	2	0	0
2358	44686.7	44686.7	19	18-19	0	2	0	1	57	157	0	0	1	1	4	4	8	1	3	0	0	6	0	1	1	1	1	0	0	1	0	1	0	1	1	1	1	0	1	0	0	0	0	0	0	1	6	0	0
11	44652.7	44652.7	22	20+	0	4	0	1	55	170	0	0	1	1	0	0	8	1	3	0	0	6	0	1	2	3	2	2	2	3	1	2	2	2	1	2	2	1	1	2	1	1	0	1	1	1	4	1	1
1073	44659.7	44659.8	19	18-19	0	1	0	1	46	160	0	0	2	2	4	4	8	1	3	1	0	6	0	1	0	0	0	0	0	0	0	0	1	0	0	0	0	0	0	0	0	0	0	0	0	1	3	1	0
381	44717.5	44717.6	21	20+	0	3	0	1	51	170	0	0	1	1	1	1	10	1	3	2	1	6	0	1	2	3	2	1	1	2	1	2	2	2	2	2	2	3	1	2	0	2	2	1	1	1	3	0	0
827	44738.9	44738.9	19	18-19	0	1	0	1	78	160	0	0	2	1	0	4	5	1	3	0	0	6	0	1	0	0	0	0	0	0	0	0	0	1	0	0	0	0	0	1	0	0	0	0	0	1	4	0	0
1425	44662.5	44662.5	19	18-19	0	1	0	1	45	156	0	0	2	2	2	4	12	1	3	0	0	6	0	1	1	3	1	1	0	0	1	1	1	1	1	1	1	1	1	2	1	1	0	0	0	1	5	0	0
2096	44680.8	44680.8	20	20+	0	2	0	1	52	163	0	0	1	1	1	0	6	1	3	1	0	6	0	0	0	0	0	0	0	1	0	0	1	0	0	0	0	0	0	0	0	2	0	0	0	1	6	0	0
1492	44662.8	44662.8	21	20+	0	3	0	1	46	152	0	0	2	1	4	4	8	1	3	0	0	6	0	1	1	1	0	0	0	0	0	1	1	0	0	0	0	1	0	0	0	0	0	0	0	1	6	0	0
53	44735.6	44735.6	21	20+	0	2	0	1	55	174	1	1	2	1	1	4	4	0	3	1	0	5	0	0	1	0	1	0	1	1	0	1	1	2	1	1	1	1	1	1	0	0	2	0	1	1	3	1	0
308	44655.6	44655.6	20	20+	0	2	0	1	61	160	1	1	2	2	1	4	12	1	3	1	1	5	0	1	2	2	1	3	1	1	1	2	2	0	1	2	2	2	2	1	0	1	2	0	0	1	8	1	1
200	44715.4	44715.4	20	20+	0	2	0	1	37	154	1	0	1	1	4	4	10	1	3	0	0	5	0	1	1	1	0	0	0	1	1	1	1	0	1	1	1	0	0	0	0	0	0	0	0	1	3	0	1
1358	44660.6	44660.6	19	18-19	0	1	0	1	45	159	0	1	2	2	4	4	6	1	3	0	1	5	0	1	0	2	1	0	0	1	0	2	1	0	1	1	2	2	1	0	0	1	0	0	0	1	7	1	0
198	44715.4	44715.4	20	20+	0	2	0	1	59	155	0	1	2	1	4	4	6	1	3	1	0	5	0	1	2	2	1	2	1	1	0	2	2	2	2	2	0	1	1	1	0	1	0	1	0	1	8	0	0
2003	44673.8	44673.8	19	18-19	0	1	0	1	49	163	0	0	2	2	2	4	6	1	3	0	0	5	0	1	2	3	2	0	1	2	1	2	2	1	1	2	2	2	2	1	2	1	2	2	2	1	6	1	1
2106	44742.5	44742.5	20	20+	0	3	0	1	87	165	0	0	2	1	0	1	8	1	3	1	0	5	0	1	1	1	1	1	1	1	1	2	2	1	2	1	1	1	1	1	2	2	1	2	2	1	3	1	1
2137	44683.4	44683.4	22	20+	0	2	0	1	48	165	0	0	2	2	1	4	7	1	3	1	0	5	0	1	3	0	2	2	1	2	0	3	3	1	3	3	3	1	1	2	0	3	0	3	2	1	3	1	1
1063	44663.7	44663.7	19	18-19	0	1	0	1	50	159	0	0	2	2	1	4	6	1	3	1	0	5	0	1	1	1	1	0	0	1	1	1	1	1	1	1	1	0	0	1	0	1	1	1	0	1	3	1	1
1949	44670.6	44670.6	21	20+	1	2	0	1	67	178	0	0	1	1	0	4	5	1	3	0	0	5	0	1	1	1	1	0	0	2	0	1	1	1	1	1	1	2	1	1	1	0	1	0	1	1	5	0	0
1821	44666.7	44666.7	20	20+	0	2	0	1	48	162	0	0	2	1	0	4	8	1	3	1	0	5	0	1	1	1	0	0	0	0	0	0	0	0	0	0	0	0	0	0	0	0	0	0	0	1	4	1	1
560	44656.7	44656.7	21	20+	0	3	0	1	75	155	0	0	2	2	0	4	9	1	3	1	0	5	0	1	2	0	0	0	0	0	0	0	0	0	0	0	0	0	0	0	0	1	0	0	0	1	7	1	1
259	44715.5	44715.6	20	20+	0	1	0	1	50	158	0	0	2	2	4	4	8	1	3	0	0	5	0	1	1	0	0	0	1	1	0	2	2	2	2	2	2	2	1	1	1	1	0	1	1	1	4	1	1
2405	44688.5	44688.5	20	20+	0	3	0	1	76	160	0	0	1	1	0	4	6	1	3	0	0	5	0	1	0	1	0	2	0	1	1	1	0	1	2	1	1	0	1	1	3	1	2	0	3	1	9	1	1
2212	44742.9	44742.9	24	20+	0	4	0	1	90	174	0	0	2	0	0	1	8	1	3	1	0	5	0	1	2	1	1	0	0	1	0	2	2	1	1	1	2	1	0	1	0	0	0	1	0	1	10	1	1
105	44684	44684	19	18-19	1	1	0	1	66	180	0	0	2	1	4	4	13	1	3	0	0	5	0	1	1	2	1	1	1	1	0	2	1	0	1	1	1	1	1	0	0	1	1	1	0	1	6	1	0
1974	44673.8	44673.8	19	18-19	0	1	0	1	54	155	0	0	2	2	1	4	8	1	3	1	0	5	0	0	2	0	1	0	0	0	0	1	0	0	0	1	1	0	0	0	0	1	0	0	0	1	7	1	1
250	44655.8	44655.8	21	20+	0	1	0	0	47	154	0	0	0	1	0	4	6	1	3	1	0	5	0	1	0	1	1	0	0	0	0	0	0	0	1	1	1	0	0	1	0	0	0	0	0	1	3	1	0
1159	44659.8	44659.8	19	18-19	0	1	0	1	40	157	0	0	2	2	2	4	7	1	3	0	0	5	0	0	1	1	0	0	0	1	0	2	2	0	1	1	1	0	1	0	0	0	2	1	0	1	6	0	0
340	44717.5	44717.6	21	20+	0	3	0	1	51	160	2	0	2	1	2	4	6	1	3	0	0	3	0	1	1	2	0	0	2	1	0	1	2	1	1	1	0	0	0	3	0	1	0	0	0	1	8	0	0
1790	44666.6	44666.6	21	20+	0	3	0	1	65	160	2	0	2	2	1	4	5	1	3	1	0	3	0	0	1	2	1	0	0	0	0	1	2	1	0	1	1	1	0	1	0	2	0	1	0	1	4	1	0
2276	44685.7	44685.7	19	18-19	0	1	0	1	59	165	2	0	2	1	1	4	5	1	3	1	0	3	0	1	1	1	0	0	0	1	0	1	1	1	1	1	1	1	1	1	1	1	0	1	0	1	8	1	1
2165	44742.6	44742.7	19	18-19	0	1	0	0	46	155	1	1	2	1	2	1	9	1	3	1	1	3	0	1	2	1	0	1	0	1	1	1	0	0	0	2	2	0	0	0	0	1	0	1	0	1	6	1	1
372	44655.6	44655.6	19	18-19	0	2	0	1	60	156	1	1	0	0	1	1	14	1	3	0	0	3	0	1	1	1	2	1	0	3	3	2	1	1	0	3	1	1	1	0	0	2	3	0	0	1	7	1	1
699	44738.8	44738.8	19	18-19	0	1	0	1	49	164	1	1	2	1	4	4	6	1	3	1	0	3	0	1	1	1	1	0	0	0	0	1	1	1	1	2	2	2	1	1	0	1	1	0	1	1	4	0	0
281	44715.6	44715.6	19	18-19	0	1	0	1	45	155	1	1	2	2	4	4	6	1	3	1	0	3	0	0	1	0	1	0	0	0	0	1	1	1	1	0	1	0	1	1	0	0	0	0	0	1	6	1	0
2403	44688.4	44688.4	19	18-19	0	2	0	1	49	153	1	1	2	1	4	4	5	0	3	1	0	3	0	1	1	0	1	1	0	0	0	1	1	0	0	1	1	0	0	1	0	1	1	0	0	1	5	1	0
97	44684	44684	19	18-19	0	1	0	1	48	164	1	1	2	1	0	4	14	1	3	0	0	3	0	1	1	3	1	0	1	1	1	1	1	1	1	1	1	1	0	2	0	0	0	0	0	1	6	1	0
271	44655.8	44655.8	19	18-19	0	1	0	1	68	164	1	1	1	1	1	4	5	1	3	1	1	3	0	1	0	0	0	0	0	0	0	0	0	0	0	0	0	0	0	0	0	0	0	0	0	1	7	0	1
99	44654.6	44654.6	20	20+	0	1	0	1	85	170	1	1	2	2	1	4	10	1	3	1	0	3	0	1	1	2	0	1	0	0	0	0	0	0	0	1	0	0	0	0	0	2	0	0	0	1	7	0	1
1164	44659.8	44659.8	22	20+	0	3	0	1	54	162	1	1	1	0	0	4	8	1	3	1	0	3	0	1	2	2	1	0	1	1	0	2	3	2	1	2	2	1	1	2	0	1	0	0	0	1	5	1	1
388	44717.6	44717.6	21	20+	0	3	0	1	60	160	1	1	1	1	2	4	12	1	3	0	0	3	0	1	1	1	1	0	0	0	0	1	1	1	0	1	1	0	0	1	0	1	0	0	0	1	10	1	1
1790	44678.5	44678.5	19	18-19	1	1	0	1	74	176	1	0	1	1	4	1	6	1	3	1	0	3	0	1	2	1	1	0	2	1	1	0	2	0	0	1	0	1	0	2	0	3	0	1	0	1	2	0	1
245	44715.6	44715.6	19	18-19	0	1	0	1	58	158	1	0	2	2	4	4	7	1	3	0	0	3	0	1	0	0	0	0	0	0	0	0	0	0	0	0	0	0	0	0	0	0	0	0	0	1	5	0	0
178	44654.7	44654.7	19	18-19	0	1	0	1	109	163	1	0	2	2	1	4	9	1	3	1	0	3	0	1	2	0	1	2	1	1	0	3	1	1	1	1	2	0	0	1	3	1	0	0	2	1	8	1	0
2701	44735.7	44735.7	20	20+	0	3	0	1	49	167	1	0	1	1	1	1	8	1	3	0	0	3	0	1	2	1	1	0	1	0	1	2	1	1	1	1	2	1	1	1	1	3	0	0	1	1	2	1	1
2093	44742.5	44742.5	20	20+	0	3	0	1	52	160	1	0	1	1	1	1	10	1	3	2	0	3	0	0	2	2	1	0	0	1	0	2	3	2	2	2	1	1	1	1	1	1	1	3	3	1	5	1	0
134	44715.4	44715.4	20	20+	0	2	0	1	49	154	1	0	1	1	4	4	11	1	3	0	0	3	0	1	0	0	0	0	0	1	0	1	1	1	0	1	0	0	0	0	0	1	0	0	0	1	5	1	0
888	44739.5	44739.5	20	20+	0	2	0	1	58	164	1	0	2	1	4	4	10	1	3	1	0	3	0	1	1	0	0	0	0	1	0	1	1	1	1	1	1	1	1	2	0	0	0	0	0	1	5	0	0
1742	44678.5	44678.5	22	20+	0	3	0	1	47	155	1	0	2	2	1	4	13	1	3	1	0	3	0	1	1	0	0	0	0	0	0	1	1	0	0	0	0	0	0	0	0	0	0	0	0	1	3	1	0
72	44735.6	44735.6	22	20+	0	2	0	1	46	158	1	0	2	1	1	4	3	1	3	0	0	3	0	1	0	0	1	0	0	1	1	1	1	0	1	1	1	1	1	1	1	0	0	1	1	1	3	1	1
130	44738.8	44738.9	22	20+	0	4	0	1	44	160	1	0	2	1	4	0	5	1	3	0	0	3	0	1	2	1	1	1	1	1	2	2	2	1	1	2	2	1	2	2	1	2	1	2	0	1	5	1	1
2155	44683.7	44683.7	21	20+	0	3	0	1	52	165	1	0	0	1	1	4	8	1	3	1	0	3	0	0	0	0	0	0	0	1	0	1	1	0	0	0	0	1	0	0	0	1	0	0	0	1	3	1	1
2708	44735.7	44735.7	20	20+	0	3	0	1	55	166	1	0	2	1	2	4	8	1	3	1	1	3	0	1	1	1	0	0	0	1	0	1	1	1	1	1	1	0	0	1	0	0	0	0	0	1	2	0	1
84	44683.6	44683.6	19	18-19	0	2	0	1	53	168	1	0	2	1	4	4	15	1	3	1	0	3	0	1	1	1	1	0	0	0	0	0	1	1	1	1	1	1	0	1	1	0	0	0	1	1	2	1	1
416	44717.6	44717.6	21	20+	0	4	0	1	54	164	1	0	2	2	2	4	6	1	3	1	0	3	0	1	0	1	0	0	0	0	0	0	1	0	0	0	0	0	0	0	0	0	0	0	0	1	3	1	1
1810	44678.6	44678.6	20	20+	1	1	0	1	57	175	1	0	1	1	4	4	12	1	3	1	0	3	0	0	2	1	1	1	1	1	0	1	1	0	1	1	1	0	0	0	0	1	1	0	0	1	4	0	0
2177	44742.7	44742.7	20	20+	0	1	0	1	65	161	1	0	1	1	2	0	10	0	3	1	1	3	0	1	1	1	0	0	0	2	2	3	1	2	1	2	2	1	1	1	0	1	2	1	0	1	3	1	0
467	44738.5	44738.6	21	20+	0	2	0	1	43	158	1	0	2	1	0	4	6	1	3	1	0	3	0	1	0	1	0	0	0	0	0	0	0	0	0	0	1	0	0	0	0	1	0	0	0	1	1	0	0
1759	44678.5	44678.5	19	18-19	0	1	0	1	45	163	1	0	1	1	4	4	3	0	3	1	1	3	0	1	2	2	1	0	0	1	0	3	3	2	0	1	1	2	2	1	3	2	0	3	2	1	1	1	0
2151	44683.7	44683.7	21	20+	0	4	0	1	38	150	1	0	2	2	1	4	8	1	3	1	0	3	0	1	1	1	1	0	0	0	0	0	0	1	0	1	1	0	0	1	0	0	0	0	0	1	3	0	0
1344	44660.5	44660.5	20	20+	0	2	0	1	47	157	1	0	1	1	4	4	8	1	3	1	0	3	0	1	1	2	3	1	0	0	1	1	1	3	0	1	3	2	0	2	1	1	0	0	1	1	3	1	1
117	44738.4	44738.4	21	20+	0	4	0	1	43	149	1	0	2	2	0	4	2	1	3	0	0	3	0	1	1	0	1	0	0	0	0	0	1	0	0	0	0	0	0	0	0	1	0	0	0	1	3	1	1
723	44657.8	44657.9	22	20+	0	4	0	1	47	158	1	0	1	2	0	4	6	1	3	1	0	3	0	1	3	2	3	1	1	3	1	3	3	2	3	3	3	3	3	2	3	3	2	1	3	1	7	1	1
1314	44660.4	44660.5	20	20+	0	2	0	1	75	164	1	0	1	1	4	4	8	1	3	0	0	3	0	1	1	2	2	1	1	1	1	2	1	2	1	2	3	1	1	2	2	2	0	1	2	1	2	1	0
50	44654.6	44654.6	20	20+	0	1	0	1	68	168	1	0	2	2	1	4	8	1	3	1	0	3	0	1	1	1	0	0	0	0	1	1	1	0	0	1	1	0	0	0	0	1	2	0	0	1	8	1	1
522	44738.7	44738.7	19	18-19	0	1	0	1	53	165	1	0	2	1	4	4	10	1	3	1	1	3	0	1	1	1	0	1	0	0	0	2	1	1	1	1	1	1	1	1	1	2	1	0	1	1	4	1	0
2163	44742.6	44742.6	20	20+	0	2	0	1	53	160	1	0	2	1	2	1	8	1	3	1	0	3	0	0	1	2	1	0	0	0	1	1	1	0	1	1	1	1	1	0	0	1	1	0	0	1	8	0	0
570	44656.7	44656.7	21	20+	0	3	0	1	46	151	1	0	1	1	1	4	15	1	3	1	0	3	0	1	2	1	1	0	0	1	1	1	3	1	1	1	1	0	0	0	0	1	0	0	0	1	4	1	1
386	44717.5	44717.6	21	20+	0	3	0	1	48	158	1	0	1	1	1	1	6	1	3	0	1	3	0	1	1	3	3	1	1	0	0	3	2	1	1	1	2	0	1	1	1	1	0	0	1	1	6	1	1
2145	44742.6	44742.6	19	18-19	0	2	0	1	43	156	1	0	2	1	2	1	6	1	3	0	0	3	0	1	1	0	1	1	0	1	0	1	1	0	1	1	1	1	0	0	0	1	0	0	0	1	3	0	0
1804	44666.6	44666.6	20	20+	0	2	0	1	40	156	1	0	2	1	0	4	8	1	3	1	0	3	0	0	1	1	0	0	0	0	0	0	0	0	0	0	0	0	0	0	0	0	0	0	0	1	7	1	0
433	44655.6	44655.6	20	20+	0	2	0	1	73	165	1	0	2	2	1	4	19	1	3	1	0	3	0	1	2	2	1	0	0	0	1	2	2	3	0	3	3	1	1	2	1	2	0	1	1	1	6	1	0
2689	44735.7	44735.7	20	20+	0	2	0	1	68	160	1	0	2	1	1	4	10	1	3	0	0	3	0	1	1	1	0	0	0	1	0	1	2	1	1	1	1	2	0	2	0	0	0	0	0	1	7	1	0
517	44656.7	44656.7	22	20+	0	3	0	1	53	153	1	0	2	2	1	4	15	1	3	1	0	3	0	1	1	3	1	0	0	0	0	0	0	0	0	0	1	1	0	0	0	0	1	0	0	1	5	1	1
544	44656.7	44656.7	21	20+	0	3	0	1	86	165	1	0	2	1	2	2	15	1	3	2	0	3	0	1	2	0	2	1	1	0	1	0	1	1	0	2	3	2	1	1	0	1	0	1	1	1	9	0	1
331	44655.6	44655.6	20	20+	0	2	0	1	51	162	1	0	2	2	1	4	20	1	3	0	0	3	0	1	1	0	0	1	0	1	3	2	3	0	1	3	3	1	1	0	0	2	0	1	0	1	8	1	1
743	44738.8	44738.8	18	18-19	0	1	0	1	57	162	1	0	2	1	4	4	7	1	3	1	0	3	0	1	0	2	0	0	1	1	0	1	1	0	0	0	1	1	0	0	0	0	0	0	0	1	3	1	0
1272	44660	44660	19	18-19	0	1	0	1	40	153	1	0	2	2	4	4	6	1	3	1	0	3	0	1	1	0	0	0	0	0	0	0	1	0	0	0	0	0	0	0	0	1	0	0	0	1	4	0	0
2023	44679.5	44679.5	20	20+	0	1	0	1	40	153	1	0	1	1	4	4	8	1	3	1	0	3	0	1	1	1	2	0	0	1	0	0	1	2	3	2	2	1	1	1	0	2	1	1	0	1	6	0	0
2122	44742.6	44742.6	20	20+	0	3	0	1	46	165	1	0	1	1	2	1	8	1	3	1	1	3	0	0	1	1	1	0	0	0	0	0	0	0	0	1	1	0	0	0	0	0	0	0	0	1	5	0	0
389	44717.5	44717.6	21	20+	0	3	0	1	50	160	1	0	1	1	2	4	9	1	3	1	0	3	0	0	0	1	0	0	0	1	0	1	2	0	1	0	0	1	0	0	0	2	1	0	0	1	4	0	0
2210	44684.7	44684.7	19	18-19	0	1	0	1	60	168	1	0	2	1	1	2	6	1	3	0	0	3	0	1	2	1	1	0	0	0	0	0	0	1	1	1	1	1	0	1	0	1	1	0	0	1	6	1	0
1695	44678.4	44678.4	21	20+	0	3	0	1	56	160	1	0	2	1	4	1	4	1	3	0	0	3	0	0	1	0	0	0	0	0	0	1	1	0	1	1	0	0	0	0	0	1	0	1	0	1	7	1	0
1945	44678.6	44678.8	20	20+	0	2	0	1	51	155	0	1	1	1	1	1	6	1	3	1	0	3	0	0	3	1	0	0	0	1	0	1	2	1	1	1	1	0	1	1	1	1	1	1	1	1	3	1	0
176	44715.4	44715.4	20	20+	0	2	0	1	109	170	0	1	2	1	4	2	7	1	3	1	0	3	0	1	1	0	1	1	0	1	0	1	2	0	1	2	1	1	0	1	0	1	0	0	0	1	6	1	1
1625	44664.8	44664.8	21	20+	0	3	0	1	76	158	0	1	1	1	1	1	8	1	3	1	0	3	0	1	1	0	1	0	0	0	2	1	2	1	1	1	0	1	1	1	0	0	0	0	0	1	3	0	0
1318	44660.5	44660.5	21	20+	0	2	0	1	45	156	0	1	1	1	4	4	7	1	3	1	0	3	0	1	1	0	1	0	0	0	1	1	1	1	1	2	1	1	1	1	0	1	1	0	0	1	2	1	0
47	44652.7	44652.7	22	20+	0	4	0	1	50	153	0	1	1	1	4	4	8	1	3	1	0	3	0	0	1	0	1	0	0	0	0	1	0	0	0	1	0	0	0	1	0	0	0	0	0	1	3	1	1
907	44660.9	44660.9	21	20+	0	2	0	1	43	158	0	1	1	1	1	4	8	1	3	1	0	3	0	1	1	2	0	1	0	1	1	2	2	0	0	0	1	3	1	0	0	2	0	2	1	1	3	0	0
731	44738.8	44738.8	20	20+	0	2	0	1	56	157	0	1	2	1	4	4	8	0	3	1	1	3	0	0	0	1	0	0	0	0	0	0	1	1	0	1	2	1	0	0	1	1	0	0	1	1	4	1	1
557	44738.8	44738.8	20	20+	0	1	0	1	68	168	0	1	2	1	0	4	5	1	3	1	0	3	0	1	0	1	0	0	0	0	0	1	0	1	0	0	0	0	0	0	0	0	0	0	0	1	4	1	1
1306	44660.4	44660.4	21	20+	0	2	0	1	54	165	0	1	1	1	4	4	15	1	3	0	0	3	0	1	1	2	2	0	0	3	0	1	1	1	1	1	0	1	0	1	0	1	1	0	0	1	6	0	0
772	44738.8	44738.8	20	20+	0	1	0	1	54	158	0	1	2	1	4	4	9	1	3	1	1	3	0	1	1	0	1	0	0	0	0	2	1	1	2	2	2	3	1	0	1	3	0	0	1	1	4	1	1
102	44684	44684	18	18-19	0	1	0	1	53	165	0	1	2	1	4	4	14	1	3	1	1	3	0	1	3	1	2	2	1	2	0	3	2	1	2	2	2	1	2	2	1	1	1	2	1	1	7	1	1
67	44654.6	44654.6	19	18-19	0	1	0	1	49	163	0	1	2	2	2	2	8	1	3	0	0	3	0	1	1	2	1	1	1	1	0	1	1	0	1	1	1	0	0	0	0	1	1	1	0	1	8	1	0
1348	44660.5	44660.5	21	20+	0	3	0	1	58	163	0	1	1	1	4	4	5	1	3	0	0	3	0	1	3	2	3	1	2	1	2	3	3	0	2	3	3	2	2	2	0	1	3	1	0	1	8	1	1
847	44660.9	44660.9	22	20+	0	3	0	1	52	161	0	1	1	1	1	1	8	1	3	0	0	3	0	1	1	0	0	0	0	0	0	1	1	1	1	1	0	0	0	0	0	0	0	0	0	1	7	1	1
174	44715.4	44715.4	21	20+	0	2	0	1	46	159	0	1	2	1	4	4	10	1	3	2	0	3	0	1	2	2	2	1	1	1	2	2	2	2	2	2	1	1	2	1	1	1	1	2	1	1	7	0	1
79	44654.6	44654.6	18	18-19	0	1	0	1	48.4	162	0	1	2	2	2	4	8	1	3	1	0	3	0	1	1	3	0	1	0	0	1	1	1	0	1	1	1	0	0	1	0	1	1	0	0	1	7	1	1
762	44738.8	44738.8	20	20+	0	1	0	1	47	159	0	1	2	1	4	4	8	1	3	1	1	3	0	1	1	1	1	0	0	1	0	1	1	1	1	1	1	0	0	0	0	0	2	1	0	1	5	0	1
29	44652.7	44652.7	23	20+	0	4	0	1	46	164	0	1	1	1	4	4	8	1	3	1	0	3	0	0	1	2	2	0	0	1	0	1	1	1	0	1	2	1	1	1	0	0	2	0	0	1	5	0	1
203	44715.4	44715.4	20	20+	0	2	0	1	58.9	159	0	1	1	1	0	4	12	1	3	1	0	3	0	0	1	0	1	0	0	2	0	1	1	0	0	1	0	1	0	1	0	0	0	0	0	1	8	1	1
831	44738.9	44738.9	18	18-19	0	1	0	1	43	153	0	0	2	1	4	4	6	1	3	1	0	3	0	1	0	0	0	1	1	0	1	0	0	0	0	0	0	0	0	0	0	2	0	0	0	1	4	1	1
769	44738.8	44738.8	18	18-19	0	1	0	1	48	155	0	0	2	1	4	4	8	1	3	1	0	3	0	1	1	2	0	0	1	0	0	1	0	1	1	1	1	0	1	1	1	1	1	1	1	1	5	1	0
175	44654.7	44654.7	19	18-19	0	1	0	1	54	162	0	0	2	2	1	4	6	1	3	0	0	3	0	1	1	0	1	0	0	2	0	1	1	1	1	1	1	1	1	1	1	1	1	1	1	1	3	1	0
2363	44686.7	44686.8	19	18-19	0	1	0	1	54	156	0	0	2	2	4	4	4	1	3	0	0	3	0	0	0	0	0	0	0	0	1	1	0	1	0	1	0	0	0	0	0	0	0	0	0	1	3	1	1
410	44655.6	44655.6	19	18-19	0	2	0	1	45	160	0	0	2	2	1	4	8	1	3	0	0	3	0	1	2	1	1	0	0	0	0	1	1	0	0	1	1	0	0	0	0	1	0	0	0	1	2	1	1
32	44735.6	44735.6	19	18-19	0	1	0	1	45	158	0	0	2	1	1	4	6	1	3	1	0	3	0	1	0	0	0	0	0	0	0	1	1	1	0	1	1	0	0	1	0	1	0	0	0	1	4	1	1
2676	44728.7	44728.7	19	18-19	0	1	0	1	55	159	0	0	2	1	1	4	5	1	3	0	0	3	0	0	0	0	0	0	0	0	0	0	1	0	0	0	1	0	0	1	0	1	0	0	0	1	7	0	1
61	44654.6	44654.6	19	18-19	0	1	0	1	56	152	0	0	2	2	2	4	6	1	3	1	0	3	0	0	2	0	0	1	0	1	0	1	1	1	1	1	1	0	0	2	0	1	0	1	0	1	6	1	1
1899	44667.9	44667.9	19	18-19	0	2	0	0	43	156	0	0	2	1	0	4	8	1	3	0	0	3	0	1	1	1	1	1	1	1	0	1	1	0	1	1	1	1	1	1	0	0	0	0	0	1	4	1	1
129	44654.6	44654.6	19	18-19	0	1	0	1	70	160	0	0	2	2	2	4	8	1	3	1	0	3	0	0	1	2	1	1	0	1	0	2	2	0	0	1	1	0	0	2	0	1	1	0	0	1	6	1	0
894	44739.6	44739.6	19	18-19	0	1	0	1	65	158	0	0	2	1	4	4	10	1	3	0	0	3	0	1	0	0	0	0	0	0	0	0	0	0	0	0	0	0	0	0	0	1	0	0	0	1	5	1	1
1981	44673.8	44673.8	19	18-19	0	1	0	1	43	154	0	0	2	2	2	4	8	1	3	0	0	3	0	0	1	1	0	0	0	0	1	0	0	0	0	0	0	0	0	0	0	0	0	0	0	1	5	1	1
872	44739.3	44739.3	19	18-19	0	1	0	1	49	157	0	0	2	1	4	1	10	1	3	1	0	3	0	1	1	2	1	0	0	1	0	1	1	1	1	1	2	1	1	1	0	1	1	1	0	1	4	1	1
1637	44664.8	44664.9	19	18-19	0	1	0	1	53	156	0	0	2	2	2	2	8	1	3	0	0	3	0	1	0	0	0	0	0	0	0	0	0	0	0	0	0	0	0	0	0	0	0	0	0	1	4	1	1
736	44738.8	44738.8	19	18-19	0	1	0	1	70	164	0	0	2	1	4	4	8	1	3	1	0	3	0	1	0	1	0	0	0	0	0	1	1	1	0	0	0	0	0	0	0	0	0	0	0	1	5	0	1
2376	44686.9	44686.9	19	18-19	0	1	0	1	58	154	0	0	1	1	4	4	3	1	3	0	0	3	0	0	0	1	0	0	0	0	0	1	1	0	0	0	0	0	0	1	0	0	0	0	0	1	4	0	0
1017	44661.7	44661.7	20	20+	0	2	0	1	50	165	0	0	1	1	1	1	6	1	3	0	0	3	0	0	0	0	0	0	0	0	0	0	0	0	0	0	0	0	0	0	0	0	0	0	0	1	2	0	0
334	44655.6	44655.6	20	20+	1	2	0	1	57	170	0	0	2	2	1	4	10	1	3	0	0	3	0	1	1	1	0	0	0	0	0	0	0	0	0	1	0	0	0	0	0	0	0	0	0	1	3	1	1
673	44738.8	44738.8	20	20+	0	1	0	1	51	164	0	0	2	1	4	4	8	1	3	0	0	3	0	1	2	0	2	0	0	1	0	1	1	0	1	2	1	1	0	0	0	0	0	0	0	1	2	0	0
485	44738.5	44738.6	20	20+	0	2	0	1	68	164	0	0	1	1	1	4	8	1	3	1	0	3	0	1	2	1	2	0	1	1	0	3	3	2	2	2	2	2	2	2	1	1	0	3	0	1	3	0	0
98	44684	44684	20	20+	0	1	0	1	47	152	0	0	2	1	4	4	8	1	3	1	1	3	0	1	0	1	0	0	0	0	0	1	0	0	1	1	1	1	1	1	0	0	0	0	0	1	3	0	0
801	44658.7	44658.7	20	20+	0	3	0	1	49	160	0	0	2	1	4	4	8	1	3	1	0	3	0	1	0	1	0	0	0	0	0	0	0	0	0	0	0	1	0	1	0	0	0	0	0	1	3	1	0
450	44655.6	44655.7	20	20+	0	2	0	1	54	158	0	0	2	2	2	2	18	1	3	0	0	3	0	1	0	0	0	0	0	0	0	0	0	0	0	0	0	0	0	0	0	0	0	0	0	1	2	1	0
325	44655.6	44655.6	20	20+	0	2	0	1	51	162	0	0	1	2	1	4	14	1	3	1	1	3	0	1	1	1	1	0	0	0	1	1	0	0	1	1	1	1	0	0	0	0	0	0	0	1	2	1	1
992	44661.4	44661.4	20	20+	0	2	0	1	50	163	0	0	2	2	0	4	8	1	3	0	0	3	0	0	0	1	0	0	0	0	0	0	0	0	0	0	0	0	0	0	0	0	0	0	0	1	4	1	0
2214	44684.7	44684.7	20	20+	0	1	0	1	57	169	0	0	2	1	1	4	8	1	3	0	0	3	0	1	1	2	1	0	0	0	0	0	0	0	0	0	0	0	0	0	0	0	0	0	0	1	7	1	1
313	44655.6	44655.6	20	20+	0	2	0	1	48	150	0	0	2	1	1	1	7	1	3	1	0	3	0	1	1	0	0	0	0	0	0	0	0	0	0	0	0	0	0	0	0	0	0	0	0	1	4	1	1
1754	44666.6	44666.6	20	20+	0	2	0	1	62	165	0	0	2	2	0	4	4	1	3	1	0	3	0	0	0	1	1	1	0	0	1	1	1	0	1	0	0	1	0	0	0	0	0	0	0	1	7	1	1
348	44655.6	44655.6	20	20+	0	2	0	1	65	154	0	0	2	2	1	4	6	1	3	0	0	3	0	1	2	0	0	0	0	1	0	1	1	0	1	1	1	0	0	1	0	1	0	0	0	1	6	1	0
1766	44666.6	44666.6	20	20+	0	2	0	1	56	151	0	0	2	1	0	0	6	1	3	0	0	3	0	1	2	2	2	2	1	1	0	0	1	0	1	1	1	1	1	0	0	0	2	1	0	1	4	1	0
2611	44720.4	44720.4	20	20+	0	3	0	1	83	156	0	0	2	1	0	0	8	1	3	1	0	3	0	0	0	0	0	0	0	0	0	0	0	0	0	0	0	0	0	0	0	1	0	0	0	1	6	0	1
477	44738.6	44738.6	20	20+	0	2	0	1	52	162	0	0	2	1	0	4	6	1	3	2	0	3	0	1	2	1	1	0	0	0	0	1	1	1	0	1	1	0	0	0	1	0	0	0	1	1	4	1	1
438	44655.6	44655.6	20	20+	1	2	0	1	55	175	0	0	2	2	1	4	8	1	3	1	0	3	0	1	1	0	0	1	0	1	0	1	1	1	1	1	2	0	0	1	1	1	2	0	1	1	4	1	1
2725	44735.8	44735.8	20	20+	0	3	0	1	48	160	0	0	1	1	2	0	12	1	3	0	0	3	0	0	1	0	0	0	0	0	2	2	2	2	0	0	2	1	1	1	2	2	1	1	0	1	7	0	0
2055	44742.5	44742.5	20	20+	0	3	0	1	63	174	0	0	1	1	1	1	6	1	3	1	0	3	0	1	0	1	1	0	0	0	0	0	0	0	0	0	0	0	0	0	0	0	0	0	0	1	2	0	0
2148	44742.6	44742.6	20	20+	0	2	0	1	53	170	0	0	1	1	1	1	7	1	3	2	0	3	0	1	1	2	1	0	0	0	0	1	0	1	0	2	0	0	0	0	0	1	0	0	0	1	5	1	1
2146	44683.7	44683.7	21	20+	0	3	0	1	46	156	0	0	1	2	2	1	8	1	3	0	0	3	0	1	0	0	0	0	0	0	0	1	0	0	0	0	0	0	0	1	0	0	0	0	0	1	3	0	0
1800	44666.6	44666.6	21	20+	0	2	0	1	42	156	0	0	2	2	0	4	3	1	3	1	0	3	0	0	0	1	0	0	0	0	0	0	0	0	0	0	0	0	0	0	0	0	0	0	0	1	3	0	0
297	44655.6	44655.6	21	20+	0	2	0	1	55	150	0	0	2	2	1	4	8	1	3	1	0	3	0	1	3	2	1	0	0	1	0	2	2	2	0	2	1	1	0	1	0	1	1	1	0	1	3	1	1
720	44656.8	44656.8	21	20+	0	3	0	0	80	165	0	0	1	1	1	1	4	1	3	1	1	3	0	1	0	1	0	0	0	0	0	0	0	0	0	0	0	0	0	0	0	0	0	0	0	1	3	1	1
2274	44743	44743	21	20+	0	4	0	1	50	160	0	0	2	0	0	1	7	1	3	1	1	3	0	1	1	1	1	0	0	1	0	2	1	0	0	1	1	0	0	0	0	1	0	0	0	1	1	0	0
1238	44659.9	44659.9	21	20+	0	3	0	1	42	155	0	0	2	1	1	4	8	1	3	1	0	3	0	1	1	0	0	0	0	0	0	0	1	0	1	1	0	0	1	1	0	0	0	0	0	1	5	0	0
126	44715.4	44715.4	21	20+	0	2	0	1	50	153	0	0	2	1	4	4	14	1	3	1	1	3	0	1	0	2	1	0	0	0	0	1	1	0	0	1	1	0	0	1	0	0	0	0	0	1	5	0	1
2206	44742.9	44742.9	21	20+	0	4	0	1	45	155	0	0	1	1	4	1	8	1	3	1	0	3	0	1	1	1	1	1	1	1	1	1	1	1	1	1	1	1	1	1	1	1	1	1	1	1	4	1	1
2236	44742.9	44742.9	21	20+	0	4	0	1	62	153	0	0	2	1	1	1	5	0	3	0	1	3	0	1	1	2	1	0	3	1	1	1	1	0	0	1	0	0	0	0	0	0	0	0	0	1	8	1	1
188	44715.4	44715.4	21	20+	0	2	0	1	71	164	0	0	1	1	4	1	4	1	3	0	0	3	0	0	0	1	1	1	0	2	1	2	3	1	1	1	2	0	0	2	2	1	1	2	1	1	5	0	1
1423	44662.5	44662.5	21	20+	0	3	0	1	52	160	0	0	1	2	1	4	6	1	3	0	0	3	0	1	0	1	0	0	0	0	0	1	0	0	0	0	0	0	0	0	0	0	0	0	0	1	4	0	0
2081	44742.5	44742.5	21	20+	0	3	0	1	91	155	0	0	1	1	0	1	10	1	3	1	0	3	0	0	1	0	0	0	0	0	0	0	0	1	0	1	0	0	0	0	0	1	0	0	0	1	3	1	0
1848	44678.6	44678.6	21	20+	0	2	0	1	49	164	0	0	2	2	1	2	12	1	3	0	0	3	0	1	2	0	0	0	0	1	0	0	1	0	0	1	0	0	0	0	0	0	0	0	0	1	4	0	1
2121	44742.6	44742.6	21	20+	0	3	0	1	55	159	0	0	1	0	0	1	10	1	3	1	0	3	0	1	1	2	1	0	0	1	0	1	1	1	1	1	1	0	1	1	0	0	0	0	0	1	5	1	0
126	44738.6	44738.6	22	20+	0	4	0	1	53	165	0	0	1	1	0	1	8	1	3	1	0	3	0	1	1	0	0	0	0	0	0	1	1	0	0	1	0	0	0	0	0	0	0	0	0	1	2	1	0
2349	44686.7	44686.7	22	20+	0	4	0	1	52	166	0	0	1	0	4	4	2	0	3	0	0	3	0	1	1	1	0	0	0	0	0	0	0	1	0	1	1	1	0	1	0	1	0	0	0	1	7	1	0
1839	44678.6	44678.6	22	20+	0	2	0	1	52	161	0	0	1	1	1	1	8	1	3	1	0	3	0	1	2	0	0	0	0	1	0	0	1	0	0	0	0	0	0	1	0	0	0	0	0	1	3	1	1
682	44657.8	44657.8	23	20+	0	4	0	1	56	164	0	0	2	1	1	4	8	1	3	1	0	3	0	1	1	1	1	1	0	0	1	1	1	0	0	0	0	0	0	0	0	0	0	0	0	1	5	1	1
1765	44666.6	44666.6	21	20+	0	2	0	1	65	165	0	0	2	1	1	0	8	1	3	1	0	3	0	1	1	0	0	0	0	1	0	1	1	0	0	0	0	0	0	0	0	0	0	1	0	1	3	1	0
861	44659.4	44659.4	18	18-19	0	1	0	1	50	158	0	0	2	2	2	2	6	1	3	1	0	3	0	0	1	1	0	1	0	1	0	1	1	0	1	1	1	0	1	0	0	1	1	1	0	1	4	1	1
942	44660.9	44660.9	20	20+	0	2	0	1	48	154	0	0	2	2	1	4	8	1	3	0	0	3	0	1	0	3	0	0	0	2	3	1	0	1	0	0	0	2	0	2	0	1	0	0	0	1	3	1	1
2070	44742.5	44742.5	20	20+	0	3	0	1	50	163	0	0	2	0	0	1	10	1	3	1	0	3	0	0	1	1	0	0	0	0	0	0	0	0	0	0	0	0	0	0	0	0	0	0	0	1	2	1	0
189	44715.4	44715.4	20	20+	0	2	0	1	52	160	0	0	2	1	0	4	7	1	3	1	0	3	0	1	0	2	0	0	0	0	0	0	0	0	0	0	0	0	0	0	0	0	0	0	0	1	4	1	1
2062	44680.5	44680.5	21	20+	0	2	0	1	59	164	0	0	1	1	1	4	9	0	3	1	0	3	0	1	1	1	1	0	0	1	0	1	1	1	1	1	1	1	1	1	1	1	1	1	1	1	2	1	1
1135	44659.8	44659.8	19	18-19	0	1	0	1	47	155	0	0	2	2	4	2	8	1	3	0	0	3	0	1	2	1	2	1	1	1	0	0	1	0	1	2	2	3	1	2	0	1	2	0	0	1	6	1	1
1109	44659.8	44659.8	20	20+	0	2	0	1	53	160	0	0	2	1	0	0	8	1	3	0	0	3	0	0	1	0	0	0	0	0	0	0	1	1	0	1	1	0	0	1	0	1	0	0	0	1	3	1	1
371	44655.6	44655.6	20	20+	0	2	0	1	58	164	0	0	2	2	1	4	12	1	3	1	0	3	0	0	0	0	0	0	0	0	0	0	1	0	0	1	0	0	0	0	0	0	0	0	0	1	3	1	1
1580	44664.8	44664.8	20	20+	0	2	0	1	55	156	0	0	1	2	4	4	8	1	3	0	0	3	0	1	1	1	0	1	0	0	0	2	2	1	0	2	2	0	1	2	1	0	0	1	0	1	3	1	0
741	44738.8	44738.8	19	18-19	0	1	0	1	55	150	0	0	2	2	0	1	9	1	3	1	0	3	0	1	1	0	0	0	0	0	0	1	1	1	0	0	0	1	0	0	0	0	0	0	0	1	2	1	1
2061	44742.5	44742.5	20	20+	0	3	0	1	45	158	0	0	1	0	0	1	9	1	3	1	0	3	0	1	2	1	2	0	2	0	2	1	2	1	1	2	3	2	0	2	1	0	1	3	1	1	3	1	1
2073	44742.5	44742.5	20	20+	0	3	0	1	60	165	0	0	2	0	0	1	9	1	3	1	0	3	0	1	1	0	1	0	0	1	0	1	1	1	1	1	1	1	1	1	1	1	1	1	1	1	3	1	1
624	44738.8	44738.8	20	20+	0	1	0	1	40	154	0	0	2	1	4	4	5	0	3	1	0	3	0	1	1	1	0	0	0	0	0	0	0	0	0	0	1	0	0	1	0	1	0	0	0	1	2	1	0
148	44715.4	44715.4	21	20+	0	2	0	1	45	158	0	0	1	1	4	4	8	1	3	1	0	3	0	1	1	2	1	0	0	0	1	3	3	1	1	0	2	1	2	1	0	1	1	2	0	1	9	1	1
374	44655.6	44655.6	20	20+	0	2	0	1	48	156	0	0	2	2	1	4	10	1	3	1	0	3	0	1	3	0	3	0	1	1	2	3	2	1	1	3	2	1	2	1	0	1	1	1	1	1	3	0	0
1284	44660.3	44660.3	19	18-19	0	1	0	1	45	162	0	0	2	2	0	4	10	1	3	1	0	3	0	0	0	2	0	0	0	0	0	0	0	0	0	0	0	0	0	0	0	1	0	0	0	1	3	1	0
435	44655.6	44655.6	20	20+	0	2	0	1	48	155	0	0	2	2	1	4	8	1	3	1	0	3	0	1	1	0	0	0	0	0	0	0	1	0	0	1	0	0	0	0	0	0	0	0	0	1	3	1	1
1460	44662.7	44662.7	21	20+	0	3	0	1	55	155	0	0	1	0	0	2	10	1	3	1	1	3	0	1	3	0	3	0	1	0	0	3	0	2	1	3	2	0	2	2	2	1	0	0	2	1	5	1	1
2092	44742.5	44742.5	20	20+	0	3	0	1	43	160	0	0	1	1	1	1	9	0	3	1	0	3	0	0	1	1	1	0	0	1	0	1	1	0	0	1	1	0	0	1	0	1	0	0	0	1	3	1	1
2235	44684.7	44684.7	19	18-19	0	1	0	1	68	162	0	0	2	1	1	4	6	1	3	1	0	3	0	1	1	3	1	0	0	1	1	1	2	0	1	1	1	0	0	0	0	1	0	0	0	1	2	1	0
670	44738.8	44738.8	19	18-19	0	1	0	1	58	152	0	0	2	1	4	4	5	1	3	1	0	3	0	1	0	1	0	1	0	0	0	0	0	2	1	1	1	0	0	2	0	1	0	0	0	1	3	1	1
204	44715.4	44715.4	20	20+	0	2	0	1	85	165	0	0	2	2	4	1	8	1	3	1	0	3	0	0	1	1	0	0	0	0	1	0	1	0	0	0	0	0	0	0	0	0	0	0	0	1	4	1	1
454	44655.6	44655.7	20	20+	0	2	0	1	92	168	0	0	2	2	1	4	9	1	3	1	0	3	0	0	3	1	1	1	1	1	0	1	1	1	1	1	0	0	0	0	0	1	0	0	0	1	3	1	0
1115	44659.8	44659.8	20	20+	0	2	0	1	60	156	0	0	2	2	4	4	7	1	3	0	0	3	0	0	1	1	0	0	0	0	0	1	0	0	1	1	0	1	0	1	0	0	0	0	0	1	3	1	0
937	44660.9	44660.9	22	20+	1	3	0	1	67	173	0	0	2	1	4	4	8	1	3	1	0	3	0	1	0	0	0	0	0	1	0	1	1	0	0	0	0	0	0	0	0	0	0	0	0	1	2	1	0
1267	44659.9	44659.9	19	18-19	0	1	0	1	40	156	0	0	2	2	4	2	7	1	3	0	0	3	0	1	1	1	0	0	0	0	0	1	1	0	0	1	1	0	0	1	0	1	0	0	0	1	3	1	1
484	44738.6	44738.6	21	20+	0	2	0	1	50	170	0	0	2	1	1	4	4	1	3	1	0	3	0	1	1	2	0	0	0	1	1	1	1	1	1	1	1	1	0	1	0	0	1	0	0	1	2	1	0
1054	44662.3	44662.3	19	18-19	0	2	0	1	51	161	0	0	2	2	1	4	8	1	3	0	0	3	0	1	3	1	1	0	0	0	1	2	0	1	1	1	2	0	1	2	0	1	0	1	0	1	2	0	1
2164	44742.6	44742.7	19	18-19	0	2	0	1	47	163	0	0	2	1	2	1	3	1	3	0	0	3	0	1	0	1	1	0	0	1	0	1	1	1	1	0	1	0	0	0	0	0	0	0	0	1	3	0	1
2063	44680.5	44680.5	21	20+	0	2	0	1	50	154	0	0	2	1	1	2	9	1	3	1	0	3	0	0	2	0	1	0	0	1	0	1	1	1	1	1	1	0	1	1	0	1	0	1	0	1	2	1	1
604	44656.7	44656.7	21	20+	0	3	0	1	60	164	0	0	2	2	1	2	7	1	3	1	0	3	0	0	1	0	0	1	0	0	0	0	0	0	0	0	0	0	0	0	0	0	0	0	0	1	3	0	1
1160	44664.3	44664.3	22	20+	0	4	0	1	54	165	0	0	1	1	1	1	8	1	3	2	0	3	0	1	3	0	0	0	0	0	0	0	0	0	0	0	1	3	0	1	0	2	0	0	0	1	4	1	1
45	44652.7	44652.7	23	20+	0	4	0	1	87	165	0	0	1	1	4	4	7	1	3	0	0	3	0	0	1	1	0	0	0	0	0	0	0	0	0	0	1	0	0	0	0	0	0	0	0	1	3	1	1
1062	44659.7	44659.7	19	18-19	1	1	0	1	53	158	0	0	2	2	2	4	10	1	3	0	0	3	0	1	1	0	0	0	1	1	0	1	1	0	0	1	0	1	0	1	0	0	0	0	0	1	2	0	1
362	44655.6	44655.6	20	20+	0	2	0	1	46	153	0	0	2	2	1	4	10	1	3	1	0	3	0	1	0	0	0	0	0	0	0	0	0	1	0	1	1	0	0	0	1	0	0	0	0	1	3	1	0
393	44655.6	44655.6	20	20+	0	2	0	1	47	156	0	0	2	2	1	4	10	1	3	1	0	3	0	1	1	0	1	1	0	1	0	0	1	0	1	1	1	1	0	0	0	0	0	1	0	1	3	0	1
1475	44662.7	44662.7	20	20+	0	2	0	1	53	154	0	0	2	1	0	4	18	1	3	1	0	3	0	1	1	0	0	0	0	0	0	0	1	0	1	1	0	1	0	0	0	0	0	0	0	1	4	0	1
170	44715.4	44715.4	19	18-19	0	2	0	1	62	163	0	0	1	1	4	4	10	1	3	1	0	3	0	1	1	0	1	0	1	1	1	1	2	0	2	2	1	0	1	1	1	0	2	0	1	1	3	0	1
433	44738.5	44738.6	20	20+	0	2	0	0	47.6	162	0	0	2	1	0	4	8	1	3	1	0	3	0	0	1	1	0	0	0	0	0	1	0	1	0	1	1	1	0	0	0	0	0	0	0	1	3	1	0
495	44656.6	44656.6	20	20+	0	2	0	1	48	163	0	0	1	1	0	0	10	0	3	1	0	3	0	0	1	3	1	1	0	1	1	1	1	0	1	2	2	1	1	1	1	2	0	0	0	1	3	1	1
478	44738.6	44738.6	20	20+	0	2	0	1	43	158	0	0	2	1	0	4	4	1	3	1	0	3	0	0	1	1	0	0	0	0	0	1	1	0	0	1	1	0	1	0	0	0	0	0	0	1	2	0	1
1672	44664.9	44664.9	20	20+	0	2	0	1	52	163	0	0	2	1	0	4	8	1	3	1	0	3	0	0	1	1	0	0	0	1	0	2	1	0	1	0	1	0	0	0	0	1	3	0	0	1	2	0	0
119	44689.6	44689.6	22	20+	0	4	0	1	45	165	0	0	1	1	4	4	4	1	3	1	0	3	0	1	1	0	2	0	0	0	0	2	3	2	2	3	1	1	0	2	2	1	0	1	1	1	3	1	1
615	44738.8	44738.8	20	20+	0	1	0	1	52	160	0	0	2	2	4	4	7	1	3	0	0	3	0	1	0	3	1	0	0	1	1	1	1	1	0	0	0	0	0	0	0	1	1	0	0	1	3	1	1
2095	44742.4	44742.5	21	20+	0	3	0	1	80	165	0	0	1	0	0	1	8	1	3	0	0	3	0	0	0	0	0	1	0	0	0	1	0	0	0	1	0	0	0	0	0	0	0	0	0	1	2	0	0
181	44715.4	44715.4	21	20+	0	2	0	1	54	157	0	0	1	1	4	1	8	1	3	1	0	3	0	0	1	0	1	0	1	2	2	3	2	3	1	1	1	1	1	1	1	2	1	1	1	1	3	1	0
156	44715.4	44715.4	21	20+	1	2	0	1	71.3	169.5	0	0	1	1	4	1	6	1	3	1	0	3	0	1	2	0	0	0	0	0	0	0	1	1	1	1	0	1	0	0	0	0	0	2	0	1	3	0	0
945	44660.9	44660.9	20	20+	0	2	0	1	73	155	0	0	2	2	1	4	7	1	3	0	0	3	0	0	0	1	0	0	0	1	0	1	2	0	2	0	1	1	0	1	0	2	1	0	0	1	3	0	0
1696	44664.8	44665.7	19	18-19	0	1	0	1	66	153	0	0	2	2	2	4	5	1	3	0	0	3	0	1	1	1	1	1	1	0	0	1	2	2	1	1	1	0	0	1	0	1	0	1	1	1	1	0	0
2094	44742.5	44742.5	20	20+	0	3	0	1	78	171	0	0	1	0	0	1	8	1	3	1	0	3	0	1	0	1	0	0	1	1	0	1	2	1	1	0	0	1	0	1	0	2	1	0	0	1	3	1	1
398	44655.6	44655.6	20	20+	0	2	0	1	42	156	0	0	2	2	1	4	10	1	3	1	0	3	0	0	2	1	1	1	0	0	1	1	1	0	1	1	1	0	1	1	0	0	0	0	0	1	2	1	1
699	44656.7	44656.7	21	20+	0	3	0	1	47	166	0	0	1	1	1	4	5	1	3	1	0	3	0	0	1	0	0	0	1	0	0	1	1	0	0	0	0	1	0	1	0	0	0	0	0	1	2	0	0
2067	44742.4	44742.5	22	20+	0	3	0	1	79	165	0	0	1	0	0	1	7	1	3	1	0	3	0	0	0	0	0	0	0	0	0	1	0	0	0	0	0	1	0	0	0	0	0	0	0	1	3	0	0
2373	44686.8	44686.9	19	18-19	0	1	0	1	54	163	0	0	1	1	4	4	6	1	3	0	0	3	0	1	2	1	0	0	0	0	0	0	0	0	0	0	0	0	0	0	0	0	0	0	0	1	3	0	0
458	44738.5	44738.6	20	20+	0	2	0	1	52	156	0	0	2	1	0	4	5	1	3	0	0	3	0	1	1	0	1	2	0	1	0	1	1	0	0	0	0	0	0	0	0	1	0	1	0	1	3	0	1
1385	44677.4	44677.4	20	20+	0	3	0	0	69	165	0	0	0	1	2	1	6	0	3	0	0	3	0	1	2	0	0	0	0	0	0	1	1	0	0	0	0	0	0	0	0	0	0	0	0	1	5	1	1
778	44738.8	44738.8	20	20+	0	1	0	1	58	163	0	0	2	1	4	4	6	1	3	0	0	3	0	1	1	2	2	1	1	1	0	1	1	1	2	1	1	1	1	1	1	1	2	2	1	1	8	1	1
499	44656.6	44656.6	19	18-19	0	1	0	1	45	154	0	0	2	1	1	4	8	1	3	1	0	3	0	1	1	0	0	0	0	0	0	0	1	1	0	0	0	0	0	1	0	1	1	1	0	1	6	1	0
2658	44720.6	44720.6	21	20+	0	2	0	1	82	164	0	0	1	1	1	4	7	1	3	0	0	3	0	1	0	1	0	0	0	0	0	2	2	1	2	1	0	0	1	1	0	1	0	2	0	1	3	1	1
341	44717.5	44717.6	21	20+	0	3	0	1	43	151	0	0	1	1	2	4	5	1	3	1	0	3	0	0	2	2	1	1	0	0	0	1	1	1	1	1	0	0	0	0	0	0	0	1	0	1	6	0	1
311	44715.6	44715.6	19	18-19	0	2	0	1	48	157	0	0	2	2	4	4	5	1	3	0	0	3	0	1	1	1	1	0	0	1	0	1	0	2	2	1	1	2	0	1	1	1	0	0	0	1	6	0	1
2150	44683.7	44683.7	22	20+	0	3	0	1	45	155	0	0	0	2	1	4	8	1	3	1	0	3	0	1	1	1	1	0	0	1	0	1	0	0	0	1	1	0	0	1	0	1	0	0	0	1	5	0	0
2424	44690.8	44690.9	20	20+	0	2	0	1	43	153	0	0	1	1	0	4	8	1	3	0	0	3	0	1	1	2	0	0	0	1	2	2	0	1	1	0	0	0	0	0	0	0	1	0	0	1	5	0	0
854	44738.9	44738.9	19	18-19	1	1	0	1	70	170	0	0	2	1	4	4	7	1	3	0	0	3	0	1	0	1	0	0	0	0	0	0	1	1	1	0	0	0	0	0	0	0	0	0	0	1	3	0	0
247	44654.8	44654.8	22	20+	0	4	0	1	62	160	0	0	1	1	0	0	4	0	3	1	0	3	0	1	0	2	0	0	0	0	0	0	0	0	0	2	0	0	0	0	0	0	0	0	0	1	8	0	0
237	44715.5	44715.6	19	18-19	0	1	0	1	57	165	0	0	2	2	4	2	5	1	3	0	0	3	0	0	1	0	1	0	0	1	0	0	1	1	1	1	1	1	1	1	1	1	1	1	0	1	4	1	1
2413	44689.4	44689.4	20	20+	0	1	0	1	48	163	0	0	2	1	4	4	6	1	3	1	0	3	0	1	0	0	0	0	0	1	0	1	0	0	0	1	1	0	0	1	0	0	0	0	0	1	5	0	1
602	44656.7	44656.7	21	20+	0	3	0	1	53	165	0	0	2	2	1	4	8	1	3	1	0	3	0	1	1	0	0	0	0	0	0	0	0	0	0	0	0	0	0	0	0	0	0	0	0	1	4	1	0
85	44735.6	44735.6	19	18-19	0	1	0	1	45	160	0	0	2	1	1	0	3	1	3	0	0	3	0	1	2	3	2	1	1	1	1	2	2	2	1	2	2	1	0	1	0	1	1	1	1	1	5	0	1
596	44738.8	44738.8	19	18-19	0	1	0	1	53	157	0	0	2	1	4	4	12	1	3	0	0	3	0	1	2	1	1	2	0	0	0	1	1	0	1	2	0	1	0	0	0	0	0	0	0	1	5	1	1
354	44655.6	44655.6	20	20+	0	2	0	1	60	162	0	0	2	2	1	4	12	1	3	1	0	3	0	1	3	0	1	1	1	0	0	1	2	1	1	1	1	1	1	1	1	3	1	0	1	1	4	1	1
965	44661	44661	20	20+	0	2	0	1	44	159	0	0	1	2	2	4	8	1	3	0	1	3	0	1	1	0	1	0	0	0	0	1	0	0	0	0	0	0	0	0	0	0	0	0	0	1	6	1	1
400	44717.6	44717.6	21	20+	0	3	0	1	46	163	0	0	1	1	2	4	8	1	3	1	1	3	0	1	1	0	1	0	1	0	0	1	0	1	0	1	1	0	0	1	0	1	0	0	0	1	7	1	1
1075	44659.7	44659.8	19	18-19	0	1	0	1	41	154	0	0	2	2	4	2	7	1	3	0	0	3	0	1	1	2	1	0	0	0	0	1	1	0	1	2	1	0	0	0	0	1	1	0	0	1	6	1	1
310	44715.6	44715.6	21	20+	0	1	0	1	40	159	0	0	2	2	4	2	10	1	3	0	0	3	0	1	1	2	0	1	0	0	0	1	1	1	0	1	2	0	0	2	0	3	0	0	0	1	5	1	1
17	44735.6	44735.6	19	18-19	0	2	0	1	44	162	0	0	2	1	1	4	6	1	3	0	0	3	0	1	1	0	1	1	0	0	0	1	1	2	1	1	1	1	1	1	0	0	1	1	0	1	6	1	1
1950	44670.6	44670.6	20	20+	0	2	0	1	43	155	0	0	1	1	4	4	8	1	3	1	0	3	0	1	1	0	0	0	0	1	1	0	0	0	0	0	0	0	0	0	0	0	0	0	0	1	3	1	0
704	44657.8	44657.8	22	20+	0	4	0	1	65	165	0	0	2	2	0	2	5	1	3	1	0	3	0	1	2	1	1	1	1	1	1	1	1	1	1	1	1	1	1	1	1	1	1	1	1	1	4	1	1
2133	44742.6	44742.6	19	18-19	0	2	0	1	48	160	0	0	2	1	2	1	8	1	3	1	0	3	0	1	2	2	1	0	0	0	0	1	2	1	0	1	1	0	1	0	0	0	0	1	0	1	6	1	1
975	44661	44661	20	20+	0	2	0	1	55	150	0	0	1	2	1	1	10	1	3	0	0	3	0	1	0	0	0	0	0	0	0	0	0	0	0	0	0	0	0	1	0	0	0	0	0	1	5	1	1
895	44739.6	44739.6	19	18-19	0	1	0	1	55	163	0	0	2	1	4	4	10	1	3	0	0	3	0	1	1	2	1	0	0	0	0	1	1	2	1	1	1	0	0	2	1	0	2	0	1	1	3	1	0
1125	44659.8	44659.8	22	20+	0	3	0	1	50	153	0	0	1	1	1	1	8	1	3	0	0	3	0	1	2	1	1	1	0	1	0	1	1	1	1	1	1	1	0	1	1	1	0	1	0	1	5	1	1
189	44654.8	44654.8	22	20+	0	4	0	1	41	145	0	0	2	1	0	0	8	1	3	0	0	3	0	1	1	2	1	1	1	1	2	1	2	0	1	1	1	0	1	1	1	1	1	1	1	1	7	1	1
545	44738.7	44738.8	19	18-19	0	1	0	1	51	151	0	0	2	1	4	4	10	1	3	0	1	3	0	0	0	1	0	0	0	0	0	0	0	0	0	1	0	0	0	1	0	0	0	0	0	1	6	1	0
358	44655.6	44655.6	20	20+	0	2	0	1	53	162	0	0	2	2	1	0	8	1	3	1	0	3	0	1	1	0	1	0	0	0	0	1	0	1	1	1	1	1	0	1	0	1	0	0	0	1	5	1	1
2019	44679.5	44679.5	20	20+	0	1	0	1	43	157	0	0	1	1	4	4	8	1	3	1	0	3	0	0	0	1	0	1	0	1	0	1	1	0	0	0	1	0	0	1	1	1	0	0	1	1	4	1	1
16	44735.6	44735.6	19	18-19	0	2	0	1	48	162	0	0	2	1	1	0	8	1	3	1	1	3	0	1	1	0	1	0	1	0	2	1	1	1	1	1	1	1	1	2	0	0	2	0	1	1	6	1	1
1847	44678.6	44678.6	18	18-19	0	1	0	1	45	160	0	0	2	1	4	4	6	0	3	1	0	3	0	0	1	2	1	0	0	2	1	1	1	1	2	1	1	0	1	1	0	1	1	1	0	1	3	1	1
940	44659.4	44659.5	20	20+	0	1	0	1	45	155	0	0	2	2	1	4	5	1	3	1	0	3	0	1	1	0	1	0	0	0	0	0	0	0	0	0	0	0	0	1	0	0	0	0	0	1	5	1	0
90	44654.6	44654.6	19	18-19	0	1	0	1	50	151	0	0	2	2	1	4	6	1	3	1	0	3	0	0	2	3	2	0	0	0	1	1	1	0	0	1	1	2	0	0	0	2	0	2	0	1	4	1	1
698	44657.8	44657.8	22	20+	0	4	0	1	54	156	0	0	2	2	0	4	10	1	3	1	0	3	0	1	2	1	1	0	0	1	1	3	2	3	1	3	2	2	3	1	0	1	1	1	0	1	4	1	1
1921	44669.9	44669.9	23	20+	0	3	0	1	49	160	0	0	2	1	4	4	6	1	3	1	0	3	0	1	1	1	1	1	0	1	0	2	1	0	1	1	1	1	1	1	0	0	1	0	0	1	5	1	0
1081	44659.7	44659.8	19	18-19	0	1	0	1	78	163	0	0	2	2	4	4	6	1	3	0	1	3	0	1	2	1	1	0	0	1	0	1	1	1	1	1	0	0	0	1	0	1	0	0	0	1	6	1	1
1082	44663.7	44663.8	19	18-19	0	1	0	1	50	160	0	0	2	2	2	2	9	1	3	0	0	3	0	1	2	1	0	0	0	1	0	0	0	0	0	0	1	0	0	0	0	0	0	0	0	1	6	1	1
2152	44742.6	44742.6	19	18-19	0	2	0	1	75	158	0	0	2	1	1	1	16	1	3	1	0	3	0	1	2	2	2	0	1	1	0	2	2	1	2	1	1	0	1	0	0	0	0	2	2	1	9	1	0
302	44655.6	44655.6	20	20+	0	2	0	1	60	165	0	0	2	2	2	0	10	1	3	0	0	3	0	1	3	1	1	1	0	0	0	1	0	0	0	1	1	0	0	1	0	0	0	0	0	1	9	1	1
104	44654.6	44654.6	20	20+	0	1	0	1	58	153	0	0	2	2	1	4	10	1	3	1	0	3	0	1	1	0	1	0	0	0	0	1	1	1	1	1	1	0	1	1	1	1	1	1	1	1	4	1	1
284	44715.6	44715.6	21	20+	0	1	0	1	50	158	0	0	2	2	4	4	8	1	3	0	0	3	0	1	1	1	1	0	0	0	0	1	1	0	1	1	1	0	0	0	1	1	1	0	0	1	5	1	1
28	44652.7	44652.7	21	20+	0	4	0	1	58	160	0	0	1	1	1	1	8	1	3	1	0	3	0	1	1	0	0	0	0	0	0	1	1	0	0	1	1	0	1	1	0	1	0	0	0	1	7	1	1
939	44660.9	44660.9	22	20+	0	3	0	1	59	170	0	0	2	1	2	1	8	1	3	0	0	3	0	1	2	1	1	0	0	0	1	2	2	1	1	2	1	1	1	1	1	2	1	0	0	1	7	1	1
564	44656.7	44656.7	23	20+	0	3	0	1	56	150	0	0	2	2	1	4	14	1	3	1	0	3	0	1	0	0	0	0	0	0	0	0	0	0	0	0	0	0	0	0	0	0	0	0	0	1	5	1	1
366	44655.6	44655.6	21	20+	0	2	0	1	65	158	0	0	2	2	1	4	12	1	3	1	0	3	0	0	3	1	3	0	0	0	0	3	3	3	3	3	3	0	3	3	3	2	0	3	3	1	4	1	1
2224	44742.9	44742.9	21	20+	0	4	0	1	49	159	0	0	2	0	0	1	8	0	3	0	0	3	0	1	1	1	0	0	0	1	0	0	1	2	1	1	1	1	1	1	0	0	0	0	0	1	6	1	1
448	44655.6	44655.6	20	20+	0	2	0	1	47	160	0	0	2	2	1	4	10	1	3	1	0	3	0	1	1	1	0	0	0	0	1	1	1	1	1	1	0	0	0	1	0	0	2	0	0	1	7	1	1
74	44735.6	44735.6	19	18-19	0	2	0	1	61	168	0	0	2	1	1	4	10	1	3	0	0	3	0	1	0	1	1	0	0	1	1	1	0	1	0	0	0	1	0	2	0	0	1	0	0	1	3	1	1
25	44654.6	44654.6	19	18-19	0	1	0	1	51	150	0	0	2	2	1	4	9	1	3	0	0	3	0	1	2	1	1	0	0	0	0	1	1	1	1	2	1	1	1	1	0	1	1	1	0	1	4	1	1
286	44655.6	44655.6	20	20+	0	2	0	1	59	165	0	0	2	2	1	4	12	1	3	0	0	3	0	1	2	1	2	1	1	1	0	2	2	1	1	2	1	3	1	1	1	0	1	1	1	1	8	1	1
178	44715.4	44715.4	20	20+	0	2	0	1	53	162	0	0	1	1	4	4	15	1	3	1	0	3	0	1	1	1	0	0	0	1	1	1	1	0	1	1	1	1	0	1	0	0	0	0	0	1	8	1	1
23	44654.6	44654.6	20	20+	0	1	0	1	52	161	0	0	2	2	1	4	9	1	3	1	0	3	0	1	2	2	1	1	1	0	0	1	2	1	1	1	2	1	1	1	1	2	0	1	1	1	7	1	1
28	44735.6	44735.6	20	20+	0	2	0	1	48	156	0	0	2	1	1	4	3	1	3	0	0	3	0	1	0	2	1	1	0	0	1	1	1	0	1	1	1	1	0	0	0	0	2	1	0	1	6	1	1
386	44655.6	44655.6	20	20+	0	2	0	1	56	159	0	0	2	2	1	4	12	1	3	1	0	3	0	1	1	2	1	0	0	0	0	1	0	1	1	1	1	2	1	0	0	1	0	0	0	1	4	1	1
418	44655.6	44655.6	20	20+	0	2	0	1	43	157	0	0	2	2	1	4	8	1	3	1	0	3	0	0	2	0	0	1	0	0	0	1	1	0	0	1	0	0	0	1	0	0	0	0	0	1	6	1	1
600	44656.7	44656.7	21	20+	0	3	0	1	50	165	0	0	2	2	1	4	14	1	3	0	0	3	0	1	1	1	0	0	0	0	0	0	0	0	0	1	0	0	0	0	0	0	0	0	0	1	5	1	1
1246	44659.9	44659.9	22	20+	0	4	0	1	52	170	0	0	1	1	1	1	8	1	3	1	0	3	0	1	1	0	0	0	0	0	0	0	0	0	0	0	0	0	0	0	0	0	0	0	0	1	4	1	1
688	44657.8	44657.8	23	20+	0	4	0	1	63	161	0	0	2	2	0	2	14	0	3	1	0	3	0	1	2	1	0	0	0	0	0	1	1	1	1	2	1	0	0	0	0	0	0	0	0	1	6	1	1
592	44656.7	44656.7	21	20+	0	3	0	1	49	154	0	0	2	2	1	1	7	1	3	1	0	3	0	1	0	1	0	0	0	0	0	0	1	0	0	0	0	0	0	0	0	0	0	0	0	1	6	1	1
362	44717.6	44717.6	21	20+	0	3	0	1	76	162	0	0	1	1	2	4	15	1	3	0	0	3	0	1	1	0	1	0	0	1	1	1	1	1	1	1	1	1	1	1	0	1	1	0	0	1	7	1	0
427	44655.6	44655.6	20	20+	0	2	0	1	65	160	0	0	1	2	1	4	8	1	3	0	0	3	0	1	1	1	0	1	0	0	0	1	1	0	0	0	0	0	0	0	0	1	1	0	0	1	6	1	1
1572	44664.8	44664.8	21	20+	0	3	0	1	56	156	0	0	2	1	0	0	8	1	3	1	0	3	0	1	1	2	1	0	0	0	0	1	1	0	0	1	0	0	0	0	0	0	1	0	0	1	5	1	1
2019	44673.8	44673.9	20	20+	0	1	0	1	50	150	0	0	2	2	1	4	8	1	3	0	0	3	0	0	0	1	0	0	0	0	0	1	2	1	1	1	1	1	0	1	0	1	0	0	0	1	4	1	1
2231	44742.9	44742.9	21	20+	0	4	0	1	42	156	0	0	2	0	0	1	8	1	3	0	0	3	0	1	1	0	1	2	1	1	1	1	1	1	1	1	2	1	2	0	1	1	2	2	3	1	8	1	1
897	44660.9	44660.9	20	20+	0	2	0	1	70	168	0	0	2	1	0	4	8	1	3	1	0	3	0	1	0	2	0	1	0	0	0	1	1	1	0	1	1	0	0	0	0	1	0	0	0	1	7	1	1
1464	44662.7	44662.7	20	20+	0	2	0	1	50	167	0	0	2	0	0	4	18	1	3	0	0	3	0	1	1	0	0	0	0	0	0	1	0	0	0	1	1	0	0	1	0	1	0	0	0	1	6	1	1
2014	44679.5	44679.5	20	20+	0	1	0	1	59	160	0	0	2	1	4	4	8	1	3	1	0	3	0	1	1	0	0	0	0	0	0	0	0	1	0	1	1	0	0	0	0	0	0	0	0	1	5	1	1
1748	44678.5	44678.5	23	20+	0	4	0	1	50	161	0	0	0	0	4	0	12	1	3	1	0	3	0	0	1	1	0	0	1	0	0	1	1	1	0	1	1	1	0	0	1	0	1	0	1	1	5	1	1
685	44657.8	44657.8	24	20+	0	4	0	1	62	156	0	0	2	2	0	2	20	1	3	0	0	3	0	1	1	1	1	0	0	0	0	0	0	0	0	0	0	0	0	0	0	0	0	1	0	1	8	1	1
402	44717.6	44717.6	21	20+	0	3	0	1	69	159	0	0	1	1	4	4	8	1	3	1	0	3	0	0	1	1	1	0	0	1	0	1	1	1	0	1	1	1	1	1	1	1	0	0	1	1	3	1	1
1121	44663.8	44663.8	19	18-19	0	1	0	1	49	164	0	0	2	2	2	4	8	1	3	0	0	3	0	1	2	1	2	1	0	0	0	3	2	3	2	2	2	1	2	1	1	2	1	1	0	1	6	0	0
1940	44670.6	44670.6	20	20+	0	2	0	1	41	156	0	0	1	1	4	4	8	1	3	0	0	3	0	1	1	1	1	1	0	0	0	2	3	1	1	1	0	1	0	0	0	1	0	1	0	1	6	1	1
412	44655.6	44655.6	21	20+	0	2	0	1	40	156	0	0	2	2	1	4	10	0	3	1	0	3	0	1	2	3	1	0	0	1	0	2	1	0	1	2	1	0	1	0	0	1	0	0	0	1	5	1	1
1479	44662.7	44662.7	20	20+	1	2	0	1	76	165	0	0	2	1	0	4	8	1	3	0	0	3	0	0	0	0	0	0	0	0	0	0	0	0	0	0	0	0	0	0	0	0	0	0	0	1	4	1	0
65	44735.6	44735.6	19	18-19	0	2	0	1	61	173	0	0	2	1	1	4	5	1	3	1	0	3	0	1	3	0	1	0	1	2	1	1	1	0	1	1	1	1	0	1	0	1	1	0	0	1	7	1	0
451	44655.6	44655.7	20	20+	0	2	0	1	56	159	0	0	2	2	1	4	12	1	3	1	0	3	0	1	1	1	1	1	0	0	1	1	1	1	0	1	0	0	0	0	0	1	1	0	0	1	5	1	1
160	44654.6	44654.6	18	18-19	1	1	0	1	77	170	0	0	2	2	1	4	8	1	3	0	0	3	0	1	0	1	0	0	0	3	0	3	0	0	1	0	0	0	0	0	0	3	0	0	0	1	7	0	0
52	44735.6	44735.6	19	18-19	0	1	0	1	46	162	0	0	2	1	1	4	6	1	3	0	0	3	0	1	0	0	0	0	0	0	0	1	0	2	0	1	1	0	0	1	0	0	0	0	0	1	4	0	0
289	44715.6	44715.6	19	18-19	0	2	0	1	45	160	0	0	2	2	4	4	10	1	3	0	0	3	0	1	1	1	0	0	0	1	0	0	1	1	0	1	1	0	0	1	1	1	0	0	0	1	4	0	0
1096	44663.8	44663.8	19	18-19	0	1	0	1	47	169	0	0	2	2	2	4	8	1	3	0	0	3	0	1	1	2	0	0	1	0	0	1	0	0	0	1	0	0	0	1	0	1	0	0	0	1	4	1	0
707	44738.8	44738.8	19	18-19	0	1	0	1	55	165	0	0	2	1	4	4	6	1	3	0	0	3	0	1	0	1	0	0	0	1	0	0	0	1	0	0	0	0	0	0	0	1	0	0	0	1	5	0	1
26	44652.7	44652.7	22	20+	0	4	0	1	47	162	0	0	1	0	4	4	10	1	3	1	0	3	0	1	0	1	0	0	0	0	0	0	0	1	0	2	1	1	0	2	0	1	0	0	0	1	5	1	1
960	44660.9	44661	20	20+	0	2	0	1	45	164	0	0	2	2	0	4	7	1	3	1	0	3	0	1	1	0	0	0	0	0	0	2	2	1	1	1	0	0	1	0	0	2	0	0	0	1	5	1	1
13	44654.6	44654.6	19	18-19	0	1	0	1	45	160	0	0	2	2	1	2	12	1	3	0	1	3	0	1	1	1	0	0	0	0	0	2	3	0	1	1	2	1	1	1	0	1	0	0	0	1	4	1	1
252	44715.5	44715.6	19	18-19	0	1	0	1	53	153	0	0	2	2	4	4	8	1	3	1	0	3	0	1	0	1	0	0	0	0	0	0	0	0	0	0	0	0	0	1	0	2	0	0	0	1	5	0	1
2665	44721.4	44721.4	19	18-19	0	1	0	1	70	151	0	0	2	1	1	4	5	1	3	0	0	3	0	1	1	1	0	1	2	0	0	1	2	2	1	1	1	0	0	1	0	0	2	0	0	1	3	0	1
301	44655.6	44655.6	20	20+	0	2	0	1	46	151	0	0	2	1	2	4	5	1	3	1	0	3	0	1	0	0	0	0	0	0	0	0	0	0	0	0	0	0	0	0	0	0	0	0	0	1	6	1	1
488	44655.9	44655.9	20	20+	1	1	0	1	60	169	0	0	2	1	1	1	5	1	3	0	0	3	0	1	1	0	0	0	0	0	0	0	0	0	0	0	0	0	0	0	0	0	0	0	0	1	9	0	1
983	44661	44661	21	20+	0	2	0	1	64	157	0	0	2	2	2	4	12	1	3	0	1	3	0	1	1	2	1	0	0	1	0	0	0	2	0	1	1	0	0	2	0	0	0	0	0	1	7	0	1
2058	44742.5	44742.5	20	20+	0	3	0	1	41	156	0	0	1	0	0	1	6	1	3	1	1	3	0	1	1	1	1	0	1	0	0	1	1	1	1	0	1	0	0	0	1	0	1	1	0	1	6	1	1
2136	44742.6	44742.6	21	20+	0	2	0	1	60	166	0	0	2	1	2	1	8	1	3	1	0	3	0	1	1	0	1	0	0	1	0	0	0	0	0	0	0	0	0	0	0	1	1	0	0	1	7	1	1
538	44738.8	44738.8	20	20+	0	1	0	1	45	155	0	0	2	1	4	4	6	1	3	1	1	3	0	0	0	0	0	0	0	0	0	0	1	1	1	0	0	1	0	1	0	1	0	1	0	1	6	0	0
744	44738.8	44738.8	20	20+	0	1	0	1	53	159	0	0	2	1	4	4	5	1	3	0	0	3	0	0	1	1	0	0	0	0	0	1	1	1	1	2	2	1	0	1	0	3	0	1	0	1	8	0	1
948	44660.9	44661	20	20+	0	2	0	1	54.4	161	0	0	1	2	1	4	10	1	3	0	0	3	0	1	0	0	0	0	0	0	0	1	0	0	0	0	0	0	0	1	0	1	0	0	0	1	6	1	1
2711	44735.7	44735.7	20	20+	0	3	0	1	65	167	0	0	1	1	2	4	10	1	3	1	1	3	0	1	2	1	1	0	0	0	1	1	1	1	0	2	1	0	0	1	0	2	0	0	0	1	6	1	1
2153	44683.7	44683.7	22	20+	0	3	0	1	76	161	0	0	0	2	1	4	8	1	3	1	0	3	0	1	1	2	0	0	0	2	0	1	1	0	1	0	0	0	0	0	0	1	0	0	0	1	3	1	1
194	44715.4	44715.4	21	20+	0	2	0	1	62	165	0	0	1	1	4	4	10	1	3	1	0	3	0	1	1	1	2	0	0	1	0	1	2	1	0	2	1	1	1	1	0	1	0	1	0	1	5	0	1
886	44659.4	44659.4	19	18-19	0	1	0	1	48	161	0	0	2	1	1	4	8	1	3	1	0	3	0	1	0	0	0	1	1	0	0	0	1	0	0	1	1	0	0	1	0	1	0	1	0	1	4	0	0
111	44654.6	44654.6	19	18-19	0	1	1	1	50	153	0	0	2	2	2	2	6	0	3	1	0	3	0	0	1	1	0	0	0	1	0	0	1	0	0	1	0	0	0	1	0	0	0	0	0	1	6	0	1
2116	44742.5	44742.5	20	20+	0	3	0	1	46	158	0	0	1	1	0	1	8	1	3	1	0	3	0	1	1	2	1	0	0	1	1	0	1	1	0	1	0	0	0	0	0	0	0	1	0	1	4	0	1
914	44743.4	44743.4	21	20+	0	2	0	1	55	158	0	0	2	1	1	4	5	1	3	1	0	3	0	0	0	2	0	0	0	1	0	1	0	0	0	1	1	1	0	0	1	1	0	0	0	1	2	0	1
74	44653.4	44653.4	23	20+	0	4	0	1	79	165	0	0	1	1	2	4	8	1	3	0	0	3	0	1	1	0	1	0	0	1	0	1	1	1	1	1	1	0	0	0	1	1	0	0	0	1	7	0	1
125	44738.6	44738.6	21	20+	0	4	0	1	58	158	0	0	1	1	4	4	8	1	3	0	0	3	0	0	1	2	1	0	0	0	0	1	1	0	1	1	0	0	1	0	0	0	0	0	0	1	5	1	0
2341	44686.7	44686.7	20	20+	0	2	0	1	57	150	0	0	2	1	4	4	10	1	3	1	0	3	0	1	1	1	0	0	0	0	0	0	1	1	0	0	0	0	0	0	0	1	0	0	0	1	3	1	0
373	44717.6	44717.6	22	20+	0	3	0	1	50	164	0	0	1	1	1	4	9	1	3	0	0	3	0	1	0	0	0	0	0	3	0	0	0	0	0	2	0	2	0	0	0	2	1	0	0	1	3	0	1
325	44715.8	44715.8	20	20+	0	1	0	1	49	169	0	0	2	2	0	4	6	1	3	0	0	3	0	1	1	2	0	0	0	1	0	0	1	1	1	0	0	1	0	1	0	1	0	0	0	1	7	0	0
886	44739.5	44739.5	20	20+	0	1	0	1	56	170	0	0	2	1	4	4	5	1	3	1	0	3	0	1	1	1	0	0	0	1	0	1	1	0	0	0	0	0	0	0	0	0	0	0	0	1	5	0	1
207	44715.4	44715.4	20	20+	0	2	0	1	56	163	0	0	1	1	4	4	10	1	3	1	0	3	0	1	1	0	1	1	0	0	0	1	1	0	1	1	1	0	0	0	0	1	1	0	0	1	4	0	1
1931	44678.7	44678.7	20	20+	0	2	0	1	70	160	0	0	2	2	2	2	3	1	3	0	1	3	0	1	1	0	0	0	0	1	0	0	1	0	0	1	0	0	0	1	0	0	0	0	0	1	5	0	1
1023	44659.5	44659.6	20	20+	0	2	0	1	47	162	0	0	2	1	0	4	8	1	3	1	0	3	0	1	0	1	0	0	0	0	0	0	0	0	0	0	0	0	0	0	0	0	0	0	0	1	4	1	1
709	44657.8	44657.8	23	20+	0	4	0	1	56	167	0	0	2	2	0	4	6	1	3	1	0	3	0	1	0	0	0	0	0	0	0	0	0	0	0	0	0	0	0	0	0	0	0	0	0	1	4	0	0
537	44656.7	44656.7	20	20+	0	3	0	1	58	156	0	0	2	2	1	4	8	1	3	1	0	3	0	1	0	1	0	1	0	1	0	1	1	0	1	0	0	0	0	1	0	0	1	0	0	1	7	1	1
488	44738.6	44738.6	21	20+	0	3	0	0	51	155	0	0	2	2	4	2	8	1	3	0	0	3	0	1	2	1	1	0	0	1	0	3	3	2	3	2	1	1	2	1	1	2	0	2	1	1	7	1	1
1048	44659.6	44659.6	20	20+	0	1	0	1	56	163	0	0	2	2	2	2	6	1	3	0	0	3	0	1	1	2	0	0	1	0	0	0	1	0	0	2	0	1	0	2	0	0	1	0	0	1	5	0	1
423	44655.6	44655.6	20	20+	0	2	0	1	60	160	0	0	1	2	1	1	8	1	3	1	0	3	0	1	0	2	1	0	0	1	0	2	2	0	0	1	1	1	0	1	0	0	0	0	0	1	6	0	1
337	44655.6	44655.6	20	20+	0	2	0	1	91	164	0	0	2	1	1	4	8	1	3	1	1	3	0	1	3	3	2	1	1	1	1	3	2	1	2	3	2	2	1	2	1	3	2	2	1	1	7	1	0
857	44739	44739	19	18-19	0	2	0	1	50	163	0	0	2	1	0	4	10	1	3	0	0	3	0	1	2	2	1	1	1	1	1	1	1	1	1	1	1	1	1	1	1	1	1	1	1	1	9	1	0
1591	44664.8	44664.8	20	20+	0	2	0	1	47	155	0	0	2	2	0	2	8	1	3	1	0	3	0	1	1	0	0	0	0	0	0	2	1	0	0	1	0	0	0	0	0	0	0	1	0	1	4	0	0
979	44659.5	44659.5	19	18-19	0	1	0	1	43	153	0	0	2	2	1	4	8	1	3	1	0	3	0	0	1	0	0	0	0	0	0	0	0	0	0	0	0	0	0	0	0	0	0	0	0	1	4	0	0
2181	44742.7	44742.8	19	18-19	0	2	0	1	52	160	0	0	2	1	2	1	8	1	3	0	0	3	0	1	0	1	0	0	0	0	0	0	0	0	0	1	0	1	0	0	0	0	0	0	0	1	5	0	1
705	44738.8	44738.8	19	18-19	0	1	0	1	43	163	0	0	2	1	4	4	12	1	3	1	0	3	0	1	1	0	0	0	0	0	0	1	1	0	0	1	1	2	0	0	1	1	0	0	0	1	5	0	0
996	44661.4	44661.4	20	20+	0	2	0	1	54	172	0	0	1	1	1	4	8	1	3	1	0	3	0	0	2	1	1	1	0	1	1	1	1	1	0	1	0	0	0	1	0	1	2	1	0	1	4	0	1
381	44655.6	44655.6	20	20+	0	2	0	1	70	162	0	0	2	2	1	4	3	1	3	0	0	3	0	0	1	2	1	1	0	0	0	2	1	1	1	1	1	2	1	1	0	1	1	1	0	1	4	0	1
342	44655.6	44655.6	21	20+	0	2	0	1	89	165	0	0	2	2	1	4	6	1	3	1	0	3	0	1	0	0	0	0	0	1	0	0	1	0	0	1	1	0	0	0	0	0	0	0	0	1	4	1	1
655	44657.8	44657.8	23	20+	0	4	0	1	49	159	0	0	2	2	0	4	8	1	3	0	0	3	0	1	1	0	0	0	0	0	0	1	0	0	1	1	1	0	0	1	0	1	0	0	0	1	3	1	0
2395	44687.6	44687.6	19	18-19	0	2	0	1	45	163	0	0	1	1	4	4	6	1	3	0	0	3	0	0	0	0	0	0	0	0	1	0	1	0	0	0	0	0	0	1	0	0	0	1	0	1	4	1	1
554	44656.7	44656.7	22	20+	0	3	0	1	85	155	0	0	2	2	1	2	8	1	3	1	1	3	0	1	2	1	1	0	0	2	0	0	1	0	0	1	1	0	0	0	0	1	0	0	0	1	8	0	1
440	44738.5	44738.6	21	20+	0	2	0	1	50	160	0	0	2	1	0	4	12	1	3	1	0	3	0	1	1	3	1	0	2	3	2	2	2	3	0	1	0	0	0	1	0	2	0	0	0	1	6	1	0
2457	44698.6	44698.7	19	18-19	0	2	0	1	46	158	0	0	1	1	0	4	8	1	3	0	0	3	0	1	0	1	0	0	0	1	0	1	0	1	1	1	0	0	0	1	0	1	0	0	0	1	4	0	0
99	44684	44684	19	18-19	0	1	0	1	50	165	0	0	2	2	4	4	12	1	3	1	1	3	0	1	3	2	3	1	1	1	1	2	3	3	3	3	3	3	2	2	3	2	3	3	3	1	4	1	0
682	44738.8	44738.8	20	20+	0	1	0	1	50	165	0	0	2	2	4	4	6	1	3	1	1	3	0	1	2	2	1	1	0	1	0	2	2	3	2	2	2	2	1	2	2	2	1	1	1	1	5	1	0
128	44654.6	44654.6	19	18-19	0	1	0	1	52	154	0	0	2	2	2	2	10	1	3	0	0	3	0	1	1	1	1	1	0	1	1	1	1	0	1	1	1	1	1	1	0	1	1	1	0	1	5	1	0
851	44738.9	44738.9	19	18-19	0	1	0	1	65	167	0	0	2	1	4	4	9	1	3	1	0	3	0	1	0	0	0	1	0	0	0	2	0	0	0	0	0	0	0	1	0	0	0	0	0	1	5	0	0
169	44654.6	44654.7	19	18-19	0	1	0	1	45	160	0	0	2	2	1	4	13	1	3	1	0	3	0	1	0	3	0	0	0	1	0	0	0	1	0	2	0	2	0	0	0	1	0	0	0	1	6	0	0
350	44655.6	44655.6	20	20+	0	2	0	1	50	158	0	0	2	2	2	4	10	1	3	1	0	3	0	1	0	1	1	0	0	0	0	1	1	0	0	1	0	1	0	0	0	1	0	0	0	1	6	1	0
568	44738.8	44738.8	20	20+	0	2	0	1	52	164	0	0	2	1	0	2	7	1	3	2	0	3	0	1	3	1	2	2	2	2	1	1	1	2	1	1	2	2	2	2	2	2	1	1	3	1	7	0	0
187	44715.4	44715.4	20	20+	0	2	0	1	65	173	0	0	2	2	4	4	7	1	3	1	0	3	0	1	1	2	1	1	0	1	1	1	1	1	1	1	1	1	1	1	0	1	1	2	0	1	5	0	0
1158	44659.8	44659.8	19	18-19	0	1	0	1	46	163	0	0	2	2	2	2	6	1	3	0	0	3	0	1	1	2	1	0	0	1	0	1	1	1	1	1	1	0	0	1	0	1	1	1	0	1	7	1	1
1496	44662.8	44662.8	20	20+	0	2	0	1	70	165	0	0	0	0	2	2	8	1	3	1	0	3	0	1	1	0	1	0	0	0	0	1	2	0	0	1	1	0	0	0	1	0	0	0	1	1	4	0	1
660	44738.8	44738.8	19	18-19	1	1	0	1	70	170	0	0	2	1	4	4	12	0	3	1	0	3	0	1	1	1	1	2	0	0	1	0	1	0	0	1	1	0	0	0	0	0	1	0	0	1	4	1	1
48	44735.6	44735.6	19	18-19	0	2	0	1	49	159	0	0	2	1	1	4	5	1	3	0	0	3	0	1	1	1	0	0	0	0	1	0	1	0	0	0	1	0	0	0	0	0	0	0	0	1	4	0	0
1302	44660.4	44660.4	19	18-19	0	1	0	1	39	154	0	0	2	2	4	0	6	1	3	0	0	3	0	1	1	1	0	0	0	0	0	0	0	0	0	1	1	0	0	0	0	1	0	0	0	1	6	1	0
764	44738.8	44738.8	20	20+	0	1	0	1	58	160	0	0	2	1	4	4	4	1	3	1	0	3	0	1	2	0	1	0	0	0	0	1	0	0	0	0	0	0	0	0	0	0	0	0	0	1	4	0	0
100	44736.9	44736.9	20	20+	0	1	0	1	42	163	0	0	2	2	1	4	7	1	3	0	1	3	0	1	0	0	0	0	0	1	0	1	1	0	0	0	0	0	0	0	0	1	0	0	0	1	7	1	1
2090	44742.4	44742.5	21	20+	0	3	0	1	54	157	0	0	1	1	0	1	9	1	3	1	0	3	0	1	3	1	0	0	0	0	0	0	1	1	0	2	1	0	0	1	0	2	0	1	1	1	4	1	1
873	44739.2	44739.4	19	18-19	0	1	0	1	58	159	0	0	2	1	4	4	3	1	3	1	0	3	0	1	1	2	1	0	0	2	1	1	2	1	1	1	1	1	1	1	0	1	0	0	0	1	6	1	1
567	44738.7	44738.8	19	18-19	0	2	0	1	55	159	0	0	2	1	4	4	5	1	3	0	0	3	0	1	1	2	2	0	0	1	0	1	1	1	1	1	1	1	0	0	0	0	0	0	0	1	5	0	1
2687	44735.7	44735.7	21	20+	1	3	0	1	62	171	0	0	1	1	2	0	8	1	3	0	0	3	0	1	0	0	0	0	0	1	1	1	1	0	1	2	1	1	0	0	0	1	1	0	0	1	3	0	0
799	44738.9	44738.9	20	20+	0	1	0	1	53	163	0	0	2	1	0	4	8	1	3	1	0	3	0	1	0	0	0	0	0	0	0	0	0	1	0	0	0	0	0	1	0	1	0	0	0	1	4	0	0
93	44683.9	44683.9	19	18-19	0	2	0	1	75	168	0	0	2	1	4	4	8	1	3	0	0	3	0	1	1	3	2	3	0	1	0	1	1	2	1	1	1	0	1	2	1	1	1	0	1	1	4	1	1
366	44717.5	44717.6	21	20+	0	3	0	1	85	154	0	0	1	1	2	1	12	1	3	1	0	3	0	1	2	0	0	0	0	0	0	0	0	0	0	0	0	0	0	0	0	0	0	0	0	1	8	0	0
453	44655.6	44655.7	20	20+	0	2	0	1	45	167	1	1	2	2	0	4	6	1	3	1	1	2	0	1	1	1	1	0	0	0	1	1	2	0	1	1	1	0	1	0	0	0	0	0	0	1	3	1	0
1005	44661.4	44661.5	21	20+	0	2	0	1	47	157	1	1	1	2	1	4	8	1	3	0	0	2	0	1	3	2	1	0	0	0	0	1	2	1	1	1	1	0	1	0	0	1	1	0	0	1	3	0	0
131	44738.9	44738.9	21	20+	0	4	0	1	61	158	1	0	2	2	4	4	10	1	3	0	0	2	0	1	0	1	0	0	0	0	0	0	0	0	0	0	0	0	0	0	0	0	0	0	0	1	2	0	1
1091	44663.7	44663.8	19	18-19	0	1	0	1	45	153	1	0	2	2	2	4	8	1	3	0	0	2	0	0	1	1	0	0	0	0	0	1	0	0	0	1	1	1	0	1	0	1	0	0	0	1	5	1	1
227	44715.5	44715.6	19	18-19	0	1	0	1	57	163	0	1	2	2	4	4	8	1	3	1	0	2	0	1	3	2	1	1	0	1	1	1	1	0	1	2	2	0	0	1	0	3	0	0	0	1	5	0	0
581	44656.7	44656.7	21	20+	0	3	0	1	53	153	0	1	2	2	1	4	15	1	3	1	0	2	0	1	1	1	1	1	0	0	0	1	1	0	1	1	0	0	0	0	0	0	0	0	0	1	8	1	1
1133	44663.8	44663.8	19	18-19	0	1	0	1	48	165	0	1	2	2	2	4	8	1	3	0	0	2	0	1	0	0	0	0	0	0	0	1	1	0	0	0	1	0	0	0	0	1	0	0	0	1	6	0	0
477	44656.5	44656.6	19	18-19	0	1	0	1	63	160	0	1	2	1	2	4	3	0	3	1	0	2	0	0	2	0	0	0	0	1	0	1	1	1	0	1	1	0	0	0	0	1	1	1	1	1	5	1	0
2142	44742.6	44742.6	19	18-19	0	2	0	1	46	160	0	0	2	0	2	1	2	0	3	0	0	2	0	1	0	1	0	0	0	0	0	1	1	0	0	0	0	0	0	0	0	0	0	1	0	1	5	0	1
22	44654.6	44654.6	19	18-19	0	1	0	1	55	156	0	0	2	2	1	4	10	1	3	0	0	2	0	1	1	0	1	1	0	1	0	0	1	1	1	1	1	1	1	1	1	1	1	1	1	1	4	1	0
1073	44663.7	44663.7	20	20+	0	1	0	1	43	170	0	0	2	2	2	4	8	1	3	0	1	2	0	1	1	1	1	0	0	1	0	0	0	1	0	1	1	0	0	0	1	1	0	1	1	1	3	0	0
1175	44665	44665	20	20+	0	1	0	1	53	154	0	0	2	2	2	2	7	1	3	1	0	2	0	1	3	1	2	1	0	2	1	2	3	1	1	2	3	2	1	2	1	2	3	3	2	1	6	1	1
496	44656.6	44656.6	20	20+	0	2	0	1	62	170	0	0	0	0	2	2	6	1	3	0	0	2	0	1	0	1	0	0	0	1	0	1	1	1	1	1	0	0	1	0	0	1	1	1	0	1	5	1	0
1533	44664.2	44664.2	22	20+	0	3	0	1	80	160	0	0	2	1	0	4	2	0	3	0	0	2	0	0	1	0	0	0	0	0	0	0	0	0	0	0	0	1	0	0	0	0	0	0	0	1	3	1	0
482	44656.5	44656.6	19	18-19	0	1	0	1	41	158	0	0	2	1	2	4	7	1	3	1	0	2	0	1	2	1	1	1	0	0	0	1	1	1	0	0	0	1	0	0	0	1	1	0	0	1	4	1	0
2065	44680.5	44680.5	22	20+	0	2	0	1	61	152	0	0	1	1	1	4	9	1	3	1	0	2	0	1	1	0	0	0	0	0	0	1	1	1	1	1	0	0	1	0	0	0	2	0	0	1	2	1	1
1093	44663.7	44663.8	19	18-19	0	1	0	1	45	157	0	0	2	2	2	2	4	1	3	0	1	2	0	1	3	0	0	0	0	1	0	0	0	0	0	1	1	0	0	1	1	1	1	0	1	1	2	0	1
2198	44684.7	44684.7	20	20+	0	1	0	1	53	170	0	0	2	2	1	4	8	1	3	0	0	2	0	1	1	1	1	1	1	1	1	1	1	1	1	1	1	1	1	1	1	1	1	1	1	1	5	1	1
950	44660.9	44661	21	20+	0	3	0	1	45	155	0	0	2	1	0	0	4	1	3	1	0	2	0	1	1	1	0	0	0	0	0	1	1	1	0	1	1	0	0	1	0	1	0	1	0	1	3	1	1
2157	44742.6	44742.6	19	18-19	0	2	0	1	67	164	0	0	2	1	2	1	4	1	3	0	0	2	0	0	1	2	1	1	0	0	0	1	1	0	0	1	1	0	0	0	0	1	0	0	0	1	3	1	0
1036	44661.8	44661.8	19	18-19	0	2	0	1	91	170	0	0	2	2	1	4	8	1	3	0	0	2	0	1	0	2	1	0	0	0	0	0	0	0	0	1	1	1	0	1	0	0	0	0	0	1	4	1	1
491	44738.6	44738.6	21	20+	0	2	0	1	49	164	0	0	2	1	1	4	3	0	3	0	1	2	0	1	1	1	1	1	0	0	0	1	1	2	1	1	2	2	1	2	2	2	0	0	2	1	7	1	1
1651	44664.8	44664.9	18	18-19	0	1	0	1	59	160	0	0	2	2	2	4	7	1	3	2	0	2	0	1	1	1	1	0	0	1	0	1	0	1	1	1	2	1	1	2	1	1	0	1	1	1	3	0	0
1376	44660.8	44660.8	19	18-19	0	1	0	1	98	172	0	0	2	2	2	4	8	1	3	0	0	2	0	1	0	2	0	0	0	0	0	0	1	1	0	0	1	0	0	1	0	0	0	0	0	1	2	0	0
449	44738.6	44738.6	20	20+	0	2	0	1	59	171	0	0	2	2	4	2	6	1	3	1	0	2	0	1	1	1	1	0	0	0	0	1	1	1	1	1	1	1	1	0	0	0	0	1	0	1	1	0	0
1170	44659.8	44659.8	18	18-19	0	1	0	1	50	157	0	0	2	2	2	2	8	1	3	0	0	2	0	1	0	1	0	1	0	1	0	0	0	0	0	0	1	0	0	1	0	1	1	0	0	1	7	1	0
762	44658.7	44658.7	20	20+	0	3	0	1	52	158	0	0	2	1	4	4	4	1	3	1	0	2	0	1	1	1	1	1	1	0	1	2	2	1	1	1	1	0	1	1	1	1	0	1	1	1	5	0	0
752	44738.8	44738.8	19	18-19	0	2	0	1	42	160	0	0	1	1	4	4	10	0	3	0	0	2	0	0	0	1	0	0	0	1	0	0	0	0	0	0	1	0	0	1	0	1	1	0	0	1	5	1	1
1102	44663.8	44663.8	20	20+	0	1	0	1	57	157	0	0	2	2	2	2	6	1	3	1	0	2	0	1	1	0	1	0	0	0	0	1	2	1	1	1	1	1	1	1	0	0	0	0	0	1	7	1	1
179	44715.4	44715.4	21	20+	0	2	0	1	50	160	0	0	1	1	4	4	10	1	3	0	0	2	0	1	2	1	2	0	0	3	1	2	2	2	2	2	1	1	1	1	2	3	1	0	1	1	9	1	1
1317	44676.7	44676.7	19	18-19	0	1	0	1	47	152	0	0	1	1	1	4	6	1	3	0	0	2	0	1	1	1	1	0	0	0	0	1	0	1	0	1	1	1	1	1	1	1	0	0	0	1	4	1	1
1360	44660.6	44660.6	18	18-19	0	1	0	1	48	158	0	0	2	2	0	4	8	1	3	0	0	2	0	1	2	1	1	1	0	1	1	2	1	2	2	2	1	2	0	2	0	3	2	1	0	1	6	1	0
710	44738.8	44738.8	19	18-19	0	1	0	1	41	160	0	0	2	2	4	4	6	1	3	1	0	2	0	1	2	3	1	0	0	0	1	2	1	1	2	2	2	0	1	1	1	2	0	1	1	1	7	1	1
1020	44661.8	44661.8	19	18-19	0	2	0	1	55	154	0	0	2	1	2	4	9	1	3	1	0	2	0	1	0	1	1	0	1	0	1	1	2	1	0	2	1	0	0	2	0	1	0	1	0	1	7	1	1
1126	44663.8	44663.8	20	20+	0	1	0	1	47	160	0	0	2	2	2	2	8	1	3	0	0	2	0	1	0	3	0	0	0	0	0	0	0	1	0	0	0	0	0	1	0	1	1	0	0	1	4	0	1
699	44657.8	44657.8	22	20+	0	4	0	1	42	152	0	0	2	2	2	4	12	1	3	1	0	2	0	1	3	2	3	0	1	2	0	1	2	1	2	3	1	1	1	1	0	0	0	1	0	1	3	1	1
1383	44660.9	44660.9	20	20+	0	1	0	1	45	160	0	0	2	2	2	4	8	0	3	0	0	2	0	1	0	0	0	0	0	0	0	0	0	0	0	0	0	0	0	0	0	0	0	0	0	1	3	0	1
1927	44669.9	44669.9	22	20+	0	3	0	1	52	162	0	0	2	1	4	4	8	1	3	0	0	2	0	1	2	3	1	1	0	0	0	1	0	2	1	2	1	0	0	2	0	0	0	1	0	1	6	1	1
1582	44664.8	44664.8	21	20+	0	3	0	1	55	155	0	0	1	1	1	2	8	1	3	1	0	2	0	1	1	0	0	0	0	0	0	0	0	0	0	1	1	0	0	0	0	0	1	0	0	1	4	1	1
1959	44672.9	44672.9	19	18-19	0	1	0	1	48	162	0	0	2	2	4	4	10	1	3	0	0	2	0	1	3	0	0	0	0	1	1	2	2	3	2	2	3	2	2	2	0	1	0	0	0	1	4	1	1
1097	44659.7	44659.8	19	18-19	0	1	0	1	65	168	0	0	2	2	4	4	5	1	3	1	0	2	0	1	1	1	1	1	0	1	0	2	2	1	1	0	2	0	1	0	1	0	1	1	1	1	5	0	1
1147	44663.8	44663.9	19	18-19	0	1	0	1	43	156	0	0	2	2	2	4	6	1	3	0	0	2	0	1	1	1	1	1	1	1	0	1	1	1	2	2	1	1	1	1	1	2	0	0	0	1	5	1	0
870	44739.2	44739.2	21	20+	0	2	0	0	43	158	0	0	1	2	0	1	8	1	3	1	0	2	0	1	0	2	1	0	0	0	0	0	3	0	0	0	0	2	0	0	0	2	1	0	0	1	6	1	0
1101	44663.8	44663.8	19	18-19	0	1	0	1	55	151	0	0	2	2	2	4	6	1	3	0	0	2	0	1	2	1	1	0	1	0	0	2	2	0	1	1	0	0	0	1	0	1	1	0	0	1	7	1	0
730	44658.6	44658.6	22	20+	0	4	0	1	48	160	0	0	2	2	0	4	8	1	3	0	0	2	0	1	0	0	0	0	0	0	0	0	0	0	0	0	0	0	0	0	0	0	0	0	0	1	7	0	0
24	44735.6	44735.6	20	20+	0	1	0	1	58	158.5	0	0	2	1	1	2	12	1	3	0	0	2	0	0	2	0	1	0	0	0	0	1	0	1	1	1	1	1	1	1	1	1	1	1	1	1	6	1	0
727	44738.8	44738.8	19	18-19	0	1	0	1	60	159	0	0	2	1	4	4	10	1	3	1	0	2	0	1	1	1	1	0	0	0	0	1	1	3	1	1	1	2	0	1	1	1	0	0	1	1	6	1	1
826	44738.9	44738.9	20	20+	0	2	0	1	45	153	0	0	2	1	0	4	5	1	3	0	0	2	0	1	0	1	0	0	0	0	0	0	0	0	0	0	0	0	0	0	0	0	0	0	0	1	5	1	1
443	44655.6	44655.6	21	20+	0	2	0	1	52	156	0	0	2	2	1	4	12	1	3	1	1	2	0	1	3	2	2	1	0	2	0	1	0	1	1	1	1	1	2	1	1	1	0	0	0	1	5	1	1
2162	44742.6	44742.6	19	18-19	0	1	0	1	41	158	0	0	2	1	2	1	8	1	3	1	0	2	0	0	1	1	1	0	0	1	1	1	1	0	0	1	1	0	0	1	0	1	0	1	0	1	3	0	1
2065	44742.4	44742.5	20	20+	0	3	0	0	44	156	0	0	0	0	0	1	10	1	3	1	0	2	0	1	3	1	0	0	0	1	0	0	0	0	0	0	0	0	0	0	0	0	0	0	0	1	6	1	1
551	44738.8	44738.8	20	20+	0	1	0	1	50	155	0	0	2	1	4	4	7	1	3	0	1	2	0	1	1	1	0	0	0	0	0	0	0	1	0	1	1	0	0	1	0	1	0	0	0	1	4	0	0
1449	44662.6	44662.6	19	18-19	0	1	0	1	65	158	0	0	2	2	2	4	6	1	3	2	1	2	0	1	1	2	1	0	0	2	0	0	0	1	0	1	1	0	0	0	0	1	0	0	0	1	7	1	0
2257	44742.9	44742.9	21	20+	0	4	0	1	77	174	0	0	2	0	0	1	8	1	3	0	0	2	0	0	1	0	0	0	1	0	0	1	1	0	0	0	0	0	0	0	0	1	0	1	0	1	6	1	0
2240	44684.7	44684.7	19	18-19	0	1	0	1	70	168	0	0	2	1	1	4	6	1	3	1	1	2	0	1	1	1	1	1	1	1	2	2	2	0	1	1	1	0	0	1	0	1	0	0	0	1	10	0	0
2721	44735.8	44735.8	21	20+	0	2	0	1	48	149	0	0	2	2	2	2	5	1	3	0	0	2	0	1	1	0	0	0	0	0	0	0	1	0	0	0	0	1	0	0	0	0	0	0	0	1	2	0	0
584	44656.7	44656.7	21	20+	0	3	0	1	65	160	0	0	2	2	1	4	8	1	3	0	0	2	0	1	1	1	1	0	0	0	0	0	0	0	0	1	0	0	0	0	0	2	0	0	0	1	8	0	0
276	44715.5	44715.6	19	18-19	0	1	0	1	83	173	0	0	2	2	4	4	8	1	3	0	0	2	0	1	0	0	0	0	1	1	0	2	1	1	1	0	0	0	0	1	0	1	2	0	0	1	6	1	1
123	44654.6	44654.6	20	20+	0	1	0	1	50	152	0	0	2	2	1	2	10	1	3	1	0	2	0	1	1	1	0	0	0	0	0	1	1	0	1	0	1	1	0	1	0	1	0	1	0	1	4	1	1
867	44660.9	44660.9	21	20+	0	3	0	1	54	160	0	0	1	2	1	4	16	1	3	1	0	2	0	1	3	1	2	1	0	0	0	1	1	0	1	1	2	0	1	1	0	0	0	0	0	1	8	1	1
1143	44663.8	44663.9	19	18-19	1	1	0	1	52	166	0	0	2	2	2	2	7	1	3	0	0	2	0	1	1	1	0	0	0	0	0	0	0	0	0	1	1	0	1	0	0	1	0	0	0	1	5	1	1
618	44738.8	44738.8	19	18-19	0	1	0	1	47	164	1	1	2	1	4	4	8	1	3	0	0	1	0	1	1	2	1	0	0	1	0	0	1	0	0	1	1	0	0	1	0	1	0	0	0	1	7	1	1
1837	44666.8	44666.8	21	20+	0	3	0	1	53	150	1	0	2	2	1	4	10	1	3	0	0	1	0	1	1	1	1	0	0	0	0	2	0	0	1	2	2	0	1	1	0	0	0	0	0	1	8	1	1
1084	44663.7	44663.8	19	18-19	0	1	0	1	60	161	1	0	2	2	2	2	10	1	3	0	0	1	0	1	0	0	0	0	1	0	1	2	1	1	1	1	1	0	1	0	1	2	0	0	1	1	4	1	0
535	44738.8	44738.8	19	18-19	0	2	0	1	52	158	1	0	2	1	0	4	10	1	3	0	1	1	0	1	2	3	1	1	0	2	0	1	1	0	0	0	0	0	0	2	0	3	2	0	0	1	8	1	1
98	44654.6	44654.6	19	18-19	0	1	0	1	54	157	1	0	2	2	1	4	12	1	3	1	0	1	0	1	0	3	0	0	0	0	0	1	1	1	1	1	0	0	1	0	1	1	0	0	0	1	6	1	1
177	44715.4	44715.4	20	20+	0	2	0	1	50	157	0	1	1	1	4	1	8	1	3	0	1	1	0	0	1	0	1	0	1	1	0	1	1	0	1	1	1	1	1	1	0	1	0	1	0	1	5	1	1
675	44657.8	44657.8	22	20+	0	4	0	1	48	164	0	1	2	2	0	4	12	1	3	0	0	1	0	1	2	0	1	0	0	0	1	1	1	3	1	1	0	1	0	1	0	1	0	0	0	1	8	1	1
2249	44684.7	44684.7	19	18-19	0	1	0	1	48	157	0	1	2	1	1	4	8	1	3	0	0	1	0	1	3	0	0	0	0	1	0	0	0	0	0	0	1	0	0	1	0	1	2	0	0	1	4	1	0
1145	44663.9	44663.9	19	18-19	0	1	0	1	67	161	0	0	2	2	1	4	8	1	3	0	0	1	0	1	0	0	0	0	0	0	0	0	1	0	0	0	0	1	0	0	0	0	0	0	0	1	4	0	0
579	44656.7	44656.7	21	20+	0	3	0	1	50	165	0	0	2	1	0	2	7	1	3	0	0	1	0	1	0	0	0	0	0	0	0	0	0	0	0	0	0	0	0	0	0	0	0	0	0	1	6	0	1
634	44657.8	44657.8	22	20+	0	4	0	1	63	162	0	0	1	1	1	1	17	1	3	1	0	1	0	1	1	0	0	0	0	0	0	0	0	0	0	0	0	1	0	1	0	1	0	0	0	1	4	1	0
324	44715.8	44715.8	21	20+	0	1	0	1	48	163	0	0	2	2	4	4	12	1	3	0	0	1	0	1	0	0	0	0	0	0	0	1	0	0	0	0	0	0	0	0	0	0	0	0	0	1	1	1	1
368	44655.6	44655.6	20	20+	0	2	0	1	51	157	0	0	1	2	1	4	16	1	3	1	0	1	0	1	1	0	0	0	0	0	0	1	1	0	0	0	0	0	0	0	0	0	0	0	0	1	3	0	1
304	44655.6	44655.6	20	20+	0	2	0	1	55	160	0	0	2	2	2	4	8	1	3	1	0	1	0	1	0	0	0	0	0	0	0	1	0	0	0	1	0	0	0	0	0	0	0	0	0	1	4	1	1
406	44655.6	44655.6	20	20+	0	2	0	1	50	153	0	0	1	2	1	4	8	1	3	1	0	1	0	1	0	0	0	0	0	0	0	0	0	0	0	0	0	0	0	0	0	0	0	0	0	1	3	1	1
2	44652.7	44652.7	22	20+	0	4	0	1	68	168	0	0	2	1	4	4	12	1	3	0	0	1	0	1	0	1	2	0	0	0	0	1	0	1	0	1	0	0	0	1	0	0	1	0	0	1	4	1	1
1082	44659.7	44659.8	19	18-19	0	1	0	1	65	165	0	0	2	2	4	2	10	1	3	2	0	1	0	1	1	1	1	0	1	1	0	0	0	1	0	1	1	1	0	1	0	1	0	0	0	1	4	1	1
2371	44686.8	44686.8	19	18-19	0	1	0	1	38	153	0	0	2	1	4	4	5	1	3	0	0	1	0	1	2	2	2	0	0	0	0	3	3	1	1	1	1	0	0	2	0	0	0	0	0	1	7	1	1
411	44655.6	44655.6	20	20+	0	2	0	1	65	165	0	0	2	2	1	4	13	1	3	1	0	1	0	1	2	1	0	0	0	1	0	1	0	2	1	1	1	0	1	2	1	1	1	0	0	1	5	1	1
129	44715.4	44715.4	19	18-19	0	2	0	1	45	160	0	0	1	1	4	1	15	1	3	1	0	1	0	1	0	0	1	0	0	1	0	0	1	0	0	0	0	1	0	0	0	0	1	1	0	1	5	1	1
693	44738.8	44738.8	19	18-19	0	1	0	1	47	158	0	0	2	1	4	4	8	0	3	2	0	1	0	1	1	1	1	0	0	1	0	2	2	1	1	1	2	1	1	1	0	1	0	1	0	1	6	0	1
2732	44735.8	44735.8	20	20+	0	3	0	1	55	153	0	0	1	1	2	4	8	1	3	1	0	1	0	1	1	2	1	0	0	0	0	0	0	1	0	1	1	0	0	0	1	0	0	0	0	1	4	1	1
520	44656.7	44656.7	21	20+	0	3	0	1	50	158	0	0	1	1	1	1	7	1	3	0	0	1	0	1	2	0	0	0	0	0	0	0	1	0	1	1	1	1	0	0	0	0	0	0	0	1	7	1	0
702	44738.8	44738.8	21	20+	0	1	0	1	60	168	0	0	2	1	4	4	10	1	3	1	0	1	0	1	0	0	0	0	0	1	1	0	1	0	0	0	0	0	0	0	0	0	0	0	0	1	6	0	0
2193	44742.9	44742.9	21	20+	0	4	0	1	59	166	0	0	1	1	1	1	4	1	3	0	0	1	0	1	1	1	0	0	0	1	2	0	2	2	1	2	1	1	1	3	0	0	1	3	0	1	10	1	1
346	44717.5	44717.6	20	20+	0	3	0	1	59	158	0	0	2	1	1	4	6	1	3	0	0	1	0	1	1	3	2	3	1	0	3	0	0	0	1	0	0	0	0	0	0	0	0	0	0	1	8	0	0
1141	44659.8	44659.8	20	20+	0	1	0	1	50	160	0	0	2	2	2	2	8	1	3	0	0	1	0	1	2	1	2	1	1	1	1	2	2	2	2	3	3	0	1	0	0	0	2	1	0	1	7	1	0
1123	44663.8	44663.8	19	18-19	1	1	0	1	92	178	1	0	2	2	1	4	8	1	3	1	0	0	0	1	0	1	1	2	0	2	0	1	1	1	1	1	2	1	0	1	0	1	1	0	0	1	4	1	0
117	44654.6	44654.6	19	18-19	1	1	0	1	57	173	1	0	2	2	2	4	7	1	3	1	0	0	0	1	1	0	1	0	0	1	0	1	1	0	0	1	0	0	0	0	0	1	0	0	0	1	4	1	0
1256	44676.7	44676.7	19	18-19	0	1	0	0	44	156	1	0	1	1	2	4	5	1	3	0	0	0	0	1	1	1	0	1	0	0	0	1	1	0	1	1	1	1	0	1	1	1	1	0	1	1	3	0	0
2753	44736.6	44736.6	20	20+	0	3	0	1	52.5	158	1	0	1	1	2	0	3	1	3	0	0	0	0	1	0	0	0	0	0	0	0	0	0	2	2	0	0	2	2	0	0	0	0	0	0	1	5	1	1
1158	44664.2	44664.3	19	18-19	0	1	0	1	48	158	1	0	2	2	2	4	7	1	3	0	0	0	0	1	1	0	0	0	0	0	0	0	0	0	0	1	0	0	0	1	0	0	0	0	0	1	5	1	1
10	44654.6	44654.6	18	18-19	0	1	0	1	54	159	1	0	2	2	2	4	7	1	3	0	0	0	0	1	1	1	1	0	0	0	0	1	1	0	1	1	0	0	1	0	0	1	0	1	0	1	7	1	1
87	44735.6	44735.7	19	18-19	0	2	0	1	51	160	1	0	1	1	1	1	12	1	3	1	0	0	0	1	1	0	0	0	0	0	0	0	0	0	0	0	0	0	0	0	0	0	0	0	0	1	5	1	1
569	44738.8	44738.8	19	18-19	1	1	0	1	57	170	1	0	2	1	4	4	8	1	3	0	0	0	0	0	0	1	1	2	1	1	0	0	1	0	0	0	0	0	0	1	0	1	2	0	0	1	5	1	1
1390	44661.3	44661.4	19	18-19	0	1	0	1	53	166	1	0	2	2	2	4	5	1	3	0	0	0	0	1	1	1	0	0	0	0	0	0	1	0	0	0	0	0	0	0	0	1	1	0	0	1	4	1	0
317	44715.7	44715.7	19	18-19	0	2	0	1	51	161	1	0	2	2	4	4	7	1	3	0	0	0	0	1	0	1	0	0	0	0	0	0	0	0	0	0	0	0	0	0	0	0	1	0	0	1	5	0	0
102	44654.6	44654.6	18	18-19	0	1	0	1	56	167	1	0	2	2	1	4	6	1	3	0	0	0	0	1	1	1	0	0	0	0	0	1	1	0	0	1	1	0	0	1	0	2	0	0	0	1	8	1	0
29	44654.6	44654.6	19	18-19	0	1	0	1	85.35	161.5	0	1	2	2	1	4	12	1	3	0	0	0	0	1	2	3	1	1	0	0	0	0	1	1	1	2	1	0	1	2	0	0	1	0	0	1	4	0	0
498	44738.7	44738.7	18	18-19	0	1	0	1	75	165	0	1	2	1	4	4	6	1	3	0	0	0	0	1	1	0	0	0	1	1	0	0	0	0	0	0	0	1	0	0	0	1	1	0	0	1	4	1	1
43	44735.6	44735.6	20	20+	0	2	0	1	50	163	0	1	2	1	1	2	90	1	3	1	1	0	0	1	3	3	3	3	2	3	3	3	3	3	3	3	3	2	3	2	1	2	3	3	1	1	7	1	1
2740	44735.9	44735.9	20	20+	0	3	0	1	50	170	0	1	2	2	2	2	5	1	3	1	0	0	0	1	1	1	1	0	0	1	2	3	0	0	1	1	2	1	0	1	1	3	0	0	0	1	3	1	1
274	44715.5	44715.6	19	18-19	0	1	0	1	49	158	0	1	2	2	4	4	8	1	3	1	0	0	0	1	1	1	1	0	0	1	1	2	3	0	2	2	1	3	3	0	0	1	3	0	0	1	7	1	1
568	44656.7	44656.7	22	20+	0	3	0	1	48	158	0	1	1	2	1	1	10	1	3	1	1	0	0	1	2	0	1	0	0	1	1	1	2	0	0	1	0	0	0	0	0	0	0	1	0	1	3	1	1
2364	44686.8	44686.8	20	20+	0	2	0	1	43	157	0	1	1	1	4	4	6	1	3	0	0	0	0	0	0	0	0	0	0	0	0	0	0	2	0	0	1	0	1	2	0	1	0	0	0	1	4	0	1
697	44738.8	44738.8	20	20+	0	2	0	1	63	162.5	0	1	2	1	4	4	2	1	3	1	0	0	0	1	1	2	1	1	1	1	0	1	1	2	1	1	1	2	0	1	0	2	1	1	0	1	6	0	0
86	44654.6	44654.6	19	18-19	1	1	1	1	60	170	0	0	2	2	1	4	8	1	3	0	0	0	0	1	0	0	0	0	0	0	0	0	0	0	0	0	0	0	0	0	0	0	0	0	0	1	6	0	0
2183	44742.7	44742.8	19	18-19	0	2	0	1	67	168	0	0	2	1	2	1	7	1	3	2	0	0	0	1	1	0	1	0	1	1	0	0	0	1	1	0	0	0	0	0	0	1	0	0	0	1	4	0	0
154	44654.6	44654.6	19	18-19	0	1	0	1	58	158	0	0	1	2	1	2	6	1	3	0	0	0	0	0	2	1	1	0	0	1	1	1	1	0	1	1	1	1	0	1	0	0	0	0	0	1	4	0	0
1142	44659.8	44659.8	19	18-19	1	1	0	1	80	170	0	0	2	2	4	4	4	1	3	0	0	0	0	1	2	2	1	0	0	0	0	2	0	0	1	1	1	1	1	1	0	2	2	0	0	1	7	1	1
1487	44677.9	44677.9	20	20+	0	1	0	1	49	153	0	0	2	1	4	2	3	0	3	1	0	0	0	1	1	1	2	1	1	1	1	2	2	1	1	1	3	2	1	2	2	3	0	1	1	1	8	0	1
668	44657.8	44657.8	21	20+	0	4	0	1	70	170	0	0	2	2	1	4	9	1	3	1	0	0	0	1	1	2	1	1	0	0	1	2	1	0	1	1	1	1	0	1	0	0	1	1	0	1	3	1	1
1832	44666.8	44666.8	21	20+	0	3	0	1	48	154	0	0	2	2	1	4	8	1	3	0	0	0	0	0	1	2	1	0	0	0	0	1	1	0	1	1	1	1	0	0	0	1	1	0	0	1	4	0	0
925	44660.9	44660.9	22	20+	0	3	0	1	51	150	0	0	2	1	1	4	10	1	3	1	0	0	0	1	3	2	1	0	1	2	1	1	1	1	1	2	1	2	1	1	0	1	0	1	0	1	2	1	1
717	44657.8	44657.8	22	20+	0	4	0	1	47	156	0	0	2	2	1	4	8	1	3	0	0	0	0	1	1	0	0	0	0	1	0	2	1	0	1	1	1	1	1	1	0	1	0	0	0	1	4	0	1
377	44655.6	44655.6	20	20+	0	2	0	1	90	165	0	0	2	2	1	4	15	1	3	1	0	0	0	1	1	2	1	0	0	1	0	1	0	1	0	1	1	1	0	2	1	1	0	1	0	1	3	1	1
425	44655.6	44655.6	21	20+	0	2	0	1	48	156	0	0	2	2	1	1	12	1	3	0	0	0	0	1	1	1	1	0	0	0	0	2	0	0	1	1	1	0	0	0	0	0	0	0	0	1	4	1	1
181	44654.7	44654.7	19	18-19	0	1	0	1	50	163	0	0	2	2	1	2	10	1	3	0	0	0	0	1	1	0	0	0	0	0	0	0	0	0	0	0	0	2	0	0	0	0	0	0	0	1	2	0	0
1255	44659.9	44659.9	22	20+	0	3	0	0	75	160	0	0	0	0	0	2	8	1	3	0	0	0	0	1	2	0	2	0	0	0	1	2	1	0	1	2	2	1	1	1	0	1	2	0	0	1	3	1	0
852	44738.9	44738.9	19	18-19	0	1	0	1	48	164	0	0	1	1	0	4	6	1	3	1	0	0	0	1	0	1	0	0	0	0	0	0	0	0	0	0	0	0	0	0	0	0	0	0	0	1	3	1	1
72	44654.6	44654.6	19	18-19	0	1	0	1	92.6	169	0	0	2	2	2	2	12	1	3	0	0	0	0	1	0	1	0	0	0	1	1	1	1	1	1	1	1	1	0	1	0	0	0	0	0	1	3	0	1
663	44657.8	44657.8	22	20+	0	4	0	1	63	165	0	0	2	2	2	4	10	1	3	0	0	0	0	1	2	1	1	0	0	0	0	1	2	1	1	1	1	1	1	1	0	0	0	1	0	1	3	0	1
107	44684	44684	18	18-19	0	1	0	1	48	164	0	0	1	1	4	4	6	1	3	1	0	0	0	1	0	1	0	0	0	0	0	0	0	0	0	0	0	0	0	0	0	0	0	0	0	1	3	1	1
613	44738.8	44738.8	19	18-19	0	1	0	1	50	164	0	0	2	1	4	4	5	1	3	0	0	0	0	1	1	1	0	0	0	0	0	1	1	0	1	1	1	0	0	0	0	1	0	0	0	1	3	1	0
133	44654.6	44654.6	20	20+	0	1	0	1	60	159	0	0	2	2	1	4	9	1	3	0	0	0	0	0	1	0	0	0	0	0	0	0	0	0	0	1	0	0	0	0	0	0	0	0	0	1	3	1	0
2326	44686.7	44686.7	20	20+	0	2	0	1	46	155	0	0	1	1	0	4	7	1	3	0	0	0	0	1	0	2	1	0	0	0	0	1	1	1	0	1	0	2	0	2	0	0	0	0	0	1	2	0	1
536	44738.8	44738.8	19	18-19	0	1	0	1	54	156	0	0	1	1	4	4	6	1	3	0	1	0	0	1	2	0	1	1	2	1	1	2	2	1	2	2	2	1	1	1	0	1	0	1	0	1	7	1	1
149	44715.4	44715.4	20	20+	0	2	0	1	65	158	0	0	1	1	4	4	8	1	3	0	0	0	0	1	1	2	1	0	0	1	0	2	1	1	1	1	0	0	1	1	0	0	0	0	0	1	6	1	1
64	44735.6	44735.6	19	18-19	0	1	0	0	54	160	0	0	2	1	1	4	12	1	3	0	0	0	0	0	1	1	1	0	0	0	0	1	1	0	0	1	0	0	0	0	0	0	0	0	0	1	7	0	0
102	44738.3	44738.4	21	20+	0	4	0	0	76	165	0	0	1	1	4	0	5	1	3	0	0	0	0	0	0	1	0	0	0	0	0	1	1	0	1	0	1	0	1	0	0	0	0	0	0	1	4	1	1
68	44735.6	44735.6	19	18-19	0	2	0	1	54	158	0	0	2	2	1	4	10	1	3	0	1	0	0	1	3	1	2	1	1	1	0	2	1	2	3	3	1	1	0	1	0	2	0	1	0	1	8	1	1
1103	44659.8	44659.8	19	18-19	1	1	0	1	56	175	0	0	2	2	4	4	8	1	3	0	1	0	0	1	1	1	2	1	0	3	1	1	1	1	1	1	1	1	1	0	0	1	2	1	0	1	6	1	1
124	44738.6	44738.6	21	20+	0	4	0	1	38	155	0	0	2	2	2	4	9	1	3	0	0	0	0	1	1	0	0	0	1	2	0	1	1	1	1	0	1	1	0	1	1	2	0	0	0	1	6	1	1
691	44657.8	44657.8	22	20+	0	4	0	1	65	152	0	0	1	2	2	0	16	1	3	1	0	0	0	1	1	0	0	0	0	0	0	1	1	0	1	1	1	0	1	0	0	2	0	0	0	1	5	1	1
1461	44662.4	44662.7	21	20+	0	3	0	1	54	167	0	0	2	1	1	2	6	1	3	0	0	0	0	1	0	0	0	0	0	0	0	0	0	0	0	0	0	0	0	0	0	0	0	0	0	1	3	1	0
500	44738.7	44738.7	20	20+	0	2	0	1	56.7	162	0	0	2	1	4	4	10	1	3	2	0	0	0	1	0	0	0	0	0	0	0	0	0	0	0	0	0	0	0	0	0	0	0	0	0	1	6	1	1
2011	44673.8	44673.8	19	18-19	0	1	0	1	41	155	0	0	2	2	2	4	2	0	3	0	0	0	0	0	0	1	0	0	0	0	0	0	0	0	0	0	0	0	0	0	0	0	0	0	0	1	6	0	1
740	44738.8	44738.8	20	20+	1	1	0	1	80	175	0	0	2	1	4	4	6	1	3	0	0	0	0	1	0	0	0	0	0	0	1	0	0	0	0	1	1	0	0	1	0	0	1	0	0	1	3	1	1
1980	44673.8	44673.8	19	18-19	0	1	0	1	45	161	0	0	2	2	2	4	8	1	3	0	1	0	0	1	1	2	1	1	1	1	1	1	1	1	1	1	1	1	1	1	1	1	1	1	0	1	5	1	1
428	44738.5	44738.6	20	20+	0	2	0	1	77	158	0	0	2	1	0	0	14	0	3	1	0	0	0	0	2	1	1	1	0	2	0	1	1	0	1	1	1	1	0	1	0	1	1	0	0	1	5	1	1
219	44715.4	44715.5	20	20+	0	2	0	1	53	162	0	0	1	1	4	4	7	1	3	1	0	0	0	1	2	1	1	1	1	1	1	3	3	1	2	2	1	1	3	1	0	1	1	0	0	1	6	1	1
906	44740.2	44740.2	20	20+	0	2	0	0	60	154	0	0	1	1	1	4	10	1	3	1	0	0	0	1	2	1	2	0	1	0	1	2	3	2	2	2	1	3	2	2	1	0	2	3	1	1	5	1	1
109	44684	44684	20	20+	0	1	0	1	49	157	0	0	2	1	4	4	7	1	3	2	0	0	0	1	1	2	0	0	0	0	0	1	0	3	0	2	1	1	0	2	2	1	0	0	1	1	4	1	1
2347	44686.7	44686.7	20	20+	1	2	0	1	52.8	170	0	0	1	2	1	4	4	1	3	0	0	0	0	1	1	1	1	0	0	1	2	0	1	1	1	1	0	1	0	0	0	0	1	0	0	1	6	1	1
909	44740.5	44740.5	20	20+	0	1	0	1	53	160	0	0	2	2	4	4	6	1	3	0	0	0	0	0	1	0	1	0	0	0	0	0	0	0	0	1	0	0	0	1	0	0	0	0	0	1	4	1	0
1229	44659.9	44659.9	19	18-19	0	1	0	1	60	150	0	0	2	2	4	4	7	1	3	0	0	0	0	1	1	3	1	0	0	1	0	1	1	1	1	1	1	1	1	1	0	1	0	0	0	1	7	1	1
337	44717.5	44717.6	21	20+	0	3	0	1	64	164	0	0	1	1	1	4	8	1	3	0	0	0	0	1	3	2	1	1	0	0	1	1	1	1	1	1	1	1	0	1	0	0	0	0	0	1	7	1	1
2268	44684.9	44684.9	19	18-19	0	1	0	1	60	158	0	0	1	1	1	1	7	1	3	0	0	0	0	1	2	0	1	1	0	1	0	0	1	1	0	1	1	0	0	0	0	0	0	0	0	1	10	0	0
516	44656.7	44656.7	22	20+	0	3	0	1	61	158	0	0	2	2	0	4	20	1	3	0	0	0	0	1	1	1	1	0	1	1	0	2	2	1	2	2	2	1	1	2	0	1	0	2	0	1	7	1	1
303	44715.6	44715.6	19	18-19	0	1	0	1	40	166	0	0	2	2	4	1	8	1	3	0	0	0	0	1	1	2	1	0	2	1	0	0	0	2	0	1	1	0	1	1	0	0	0	0	0	1	6	1	1
648	44657.8	44657.8	21	20+	0	4	0	1	69	168	0	0	2	2	0	4	8	1	3	0	0	0	0	1	1	0	0	0	0	0	0	0	0	0	0	1	1	0	0	0	0	0	0	0	1	1	6	0	0
1226	44659.8	44659.9	19	18-19	0	1	0	1	55	150	0	0	2	2	2	4	7	1	3	0	0	0	0	1	0	1	0	0	0	1	0	1	1	0	1	1	0	1	0	1	0	0	0	0	0	1	4	1	1
182	44654.7	44654.7	19	18-19	0	1	0	1	61	160	0	0	2	2	2	4	8	1	3	0	0	0	0	1	2	3	2	0	1	2	2	3	2	3	2	2	2	2	2	1	0	2	0	1	1	1	6	1	1
380	44717.5	44717.6	22	20+	0	3	0	1	51	158	0	0	2	1	4	2	4	1	3	0	0	0	0	1	0	3	2	1	1	1	1	1	1	1	1	1	3	1	1	1	2	1	1	1	3	1	4	1	1
1145	44659.8	44659.8	20	20+	0	1	0	1	60	160	0	0	2	2	2	2	7	1	3	0	0	0	0	1	2	0	1	0	0	1	0	1	0	1	0	1	0	1	0	0	0	1	0	0	0	1	8	1	1
521	44738.7	44738.7	19	18-19	0	1	0	1	59	163	0	0	2	1	4	4	6	1	3	0	0	0	0	1	1	1	0	0	0	0	0	0	0	1	0	0	0	0	0	1	0	1	0	0	0	1	2	1	1
815	44738.9	44738.9	19	18-19	0	2	0	1	49	158	0	0	2	1	4	4	8	1	3	2	0	0	0	0	1	0	0	0	0	0	0	0	0	0	0	0	0	0	0	0	0	1	0	0	0	1	5	0	0
861	44739	44739	20	20+	0	1	0	1	50	153	0	0	2	1	4	4	5	1	3	0	0	0	0	1	1	0	1	0	0	0	0	1	1	1	1	1	1	1	0	1	0	2	0	0	0	1	7	1	1
28	44654.6	44654.6	19	18-19	0	1	0	1	56	162	0	0	2	2	1	2	15	1	3	0	0	0	0	1	1	2	2	0	0	1	2	3	2	0	1	2	3	1	1	1	1	1	1	2	2	1	8	1	0
611	44656.2	44656.2	21	20+	0	3	0	1	62	165	0	0	2	1	0	4	6	1	3	0	1	0	0	0	1	1	0	0	0	1	0	1	1	1	0	1	1	0	0	1	1	2	1	0	0	1	3	0	1
24	44652.7	44652.7	22	20+	0	4	0	1	57	171	0	0	1	1	4	4	10	1	3	0	0	0	0	1	1	2	1	0	0	0	0	2	0	2	3	3	1	0	2	2	0	1	0	0	0	1	6	1	0
1105	44663.8	44663.8	19	18-19	0	1	0	1	50	163	0	0	2	2	1	1	8	1	3	0	0	0	0	0	2	1	0	0	0	2	0	2	2	1	2	2	2	2	0	1	0	3	2	0	0	1	4	1	1
685	44738.8	44738.8	18	18-19	0	1	0	1	40	158	0	0	2	1	4	4	8	1	3	0	0	0	0	1	1	2	1	0	0	0	0	0	1	2	1	0	2	0	0	1	2	1	0	0	1	1	5	1	0
559	44656.7	44656.7	21	20+	0	3	0	1	50	163	0	0	2	1	0	4	8	1	3	1	0	0	0	1	1	1	1	1	1	1	1	1	1	1	1	1	1	1	1	1	1	1	1	1	1	1	5	1	1
600	44656	44656	22	20+	0	2	0	1	43	156	0	0	1	1	1	4	4	1	3	0	0	0	0	1	1	1	1	1	1	1	1	1	1	1	1	1	1	1	1	1	1	1	1	1	1	1	5	0	1
510	44738.7	44738.7	20	20+	0	2	0	1	56	167	0	0	2	1	4	4	6	1	3	1	0	0	0	1	0	1	0	0	0	1	0	0	1	0	0	0	0	1	0	0	0	0	0	0	0	1	4	0	0
754	44738.8	44738.8	19	18-19	0	1	0	1	53	164	0	0	2	1	4	4	5	1	3	0	0	0	0	0	1	3	0	0	0	0	1	1	1	2	2	1	2	1	0	1	0	1	0	0	0	1	4	0	0
1116	44663.8	44663.8	19	18-19	0	1	0	1	74	162	0	0	2	2	2	2	4	1	3	1	0	0	0	1	1	1	0	0	0	1	0	1	1	1	1	2	0	1	1	1	0	1	1	0	0	1	5	1	0
407	44655.6	44655.6	21	20+	0	2	0	1	58	162	0	0	2	2	1	4	12	1	3	1	0	0	0	1	2	0	0	0	0	1	0	1	1	1	1	2	1	0	0	0	0	1	0	0	0	1	6	1	1
361	44655.6	44655.6	20	20+	0	2	0	1	60	167	0	0	2	2	1	4	10	1	3	0	1	0	0	1	0	2	0	1	0	0	1	0	0	0	0	0	0	0	0	1	0	0	2	0	0	1	5	0	1
242	44715.5	44715.6	19	18-19	0	1	0	1	76	160	0	0	2	2	4	4	10	1	3	0	0	0	0	1	1	0	0	1	0	0	0	0	0	3	1	0	1	0	0	2	0	1	1	0	0	1	4	1	1
531	44738.8	44738.8	19	18-19	0	2	0	0	42	162	0	0	2	2	4	1	9	1	3	0	0	0	0	1	2	3	0	0	0	1	1	0	1	1	0	0	0	0	0	0	0	0	1	0	0	1	4	0	0
823	44738.9	44738.9	21	20+	0	1	0	1	50	157	0	0	2	1	4	4	6	1	3	2	1	0	0	1	0	0	0	0	0	0	0	1	0	1	0	1	1	1	0	2	0	0	0	0	0	1	5	1	1
2265	44742.9	44743	22	20+	0	3	0	1	47	160	0	0	2	0	0	1	10	1	3	0	0	0	0	1	2	2	2	2	2	1	1	2	2	1	1	2	2	2	2	1	1	1	1	1	1	1	7	1	0
642	44738.8	44738.8	19	18-19	0	1	0	1	45	157	0	0	2	1	4	4	12	1	3	1	0	0	0	1	0	1	1	1	0	1	0	1	1	1	0	1	0	0	0	0	0	0	0	0	0	1	7	1	1
1699	44678.5	44678.5	20	20+	0	3	0	1	46	157	0	0	1	1	4	4	8	0	3	0	0	0	0	0	0	0	0	0	0	0	0	0	0	0	0	0	0	0	0	0	0	0	0	0	0	1	4	0	0
577	44738.8	44738.8	19	18-19	0	1	0	1	48	161	0	0	2	1	4	4	8	1	3	0	0	0	0	1	0	1	0	0	0	0	0	0	0	0	0	0	0	0	0	0	0	1	0	0	0	1	4	1	0
1932	44670.2	44670.2	19	18-19	0	1	0	1	53	153	0	0	2	2	4	4	6	0	3	1	0	0	0	0	1	0	1	0	0	0	0	1	2	1	1	1	0	0	0	1	0	1	0	1	0	1	6	1	1
816	44738.9	44738.9	20	20+	0	1	0	1	56	167	0	0	2	1	4	4	6	1	3	1	0	0	0	1	0	1	0	0	0	1	0	1	0	0	0	0	0	0	0	0	0	0	0	0	0	1	4	0	0
2270	44685	44685	20	20+	0	1	0	1	58	158	0	0	1	1	1	1	7	1	3	0	0	0	0	1	2	0	1	0	0	1	0	0	0	0	0	0	0	0	0	0	0	1	0	0	0	1	10	0	0
1191	44659.8	44659.8	19	18-19	0	1	0	1	50	170	0	0	2	2	4	2	10	1	3	0	0	0	0	1	1	0	0	0	0	0	0	0	0	0	0	0	0	0	0	0	0	0	0	0	0	1	6	0	0
2351	44686.7	44686.7	19	18-19	0	1	0	1	45	156	0	0	2	1	4	4	8	1	3	0	0	0	0	1	0	1	0	0	0	1	0	0	2	0	0	0	0	1	0	0	0	1	0	1	0	1	6	0	1
2660	44720.7	44720.7	20	20+	0	1	0	1	55	160	0	0	2	1	1	4	7	1	3	0	0	0	0	1	1	1	1	0	0	0	0	0	1	1	0	1	1	0	0	0	1	0	0	0	1	1	7	0	0
111	44684.4	44684.4	20	20+	0	1	0	1	90	165	0	0	2	1	4	4	5	1	3	1	0	0	0	1	1	1	0	0	0	1	0	0	0	0	0	2	0	0	0	1	0	2	0	0	0	1	9	1	0
382	44717.5	44717.6	22	20+	0	3	0	1	53	165	0	0	1	0	2	4	6	1	3	1	0	0	0	1	0	1	0	0	0	0	0	1	0	0	0	0	0	0	0	0	0	0	0	0	0	1	3	0	1
768	44659.4	44659.4	22	20+	0	4	0	1	55	160	0	0	2	2	1	2	10	1	3	0	0	0	0	1	1	0	0	0	0	0	0	0	0	0	0	0	0	0	0	0	0	0	0	0	0	1	5	0	0
904	44660.9	44660.9	22	20+	0	3	0	0	52	160	0	0	2	1	1	4	6	1	3	1	0	0	0	1	1	0	1	0	0	0	0	1	1	1	1	1	1	1	1	1	0	1	0	0	0	1	2	1	0
108	44654.6	44654.6	18	18-19	0	1	0	1	56	155	0	0	2	2	1	4	10	1	3	0	0	0	0	1	0	1	0	1	0	0	1	0	0	0	0	1	1	0	0	0	0	0	0	0	0	1	6	1	0
680	44657.8	44657.8	22	20+	0	4	0	1	49	170	0	0	2	2	1	4	8	1	3	0	0	0	0	1	1	1	0	0	0	0	0	1	1	0	0	1	0	0	0	0	0	0	1	0	0	1	6	0	0
533	44738.8	44738.8	20	20+	0	2	0	1	79	168	0	0	2	1	4	4	6	1	3	0	0	0	0	1	2	1	2	1	0	1	0	3	2	3	1	2	2	3	2	3	3	2	1	2	3	1	4	0	0
1144	44663.8	44663.9	19	18-19	0	1	0	1	55	157	0	0	2	2	2	2	10	1	3	0	0	0	0	1	1	2	1	0	2	3	0	1	0	1	0	1	3	2	1	1	0	3	1	1	0	1	6	1	1
601	44738.8	44738.8	19	18-19	0	1	0	1	56	157	0	0	2	1	4	4	10	1	3	0	0	0	0	1	1	1	0	0	0	0	1	1	1	0	0	0	0	0	0	0	0	0	0	0	0	1	5	0	0
2731	44735.8	44735.8	21	20+	0	3	0	1	47	152	0	0	2	2	0	2	8	1	3	0	0	0	0	1	0	0	0	1	0	0	0	2	1	1	0	1	2	0	1	2	2	2	1	1	2	1	5	1	1
908	44660.9	44660.9	22	20+	0	3	0	1	51	161	0	0	2	1	1	4	10	1	2	1	0	6	2	1	2	0	2	2	0	1	0	2	2	0	1	2	1	1	1	1	0	1	1	1	0	1	4	1	1
469	44738.6	44738.6	20	20+	0	2	0	0	45	160	1	1	1	1	0	1	4	1	2	0	0	6	2	1	2	3	2	2	1	1	1	2	2	1	1	1	3	1	1	2	2	2	1	1	1	1	8	1	1
2289	44686.5	44686.5	19	18-19	0	1	0	1	72	168	1	0	1	0	1	1	6	1	2	0	0	6	2	1	0	1	0	0	0	0	0	1	1	0	0	0	0	0	0	0	0	0	0	0	0	1	7	1	0
865	44660.9	44660.9	21	20+	0	3	0	1	57	155	1	0	2	1	1	4	9	1	2	1	0	6	2	1	1	2	1	0	1	1	0	2	2	2	2	2	1	1	1	1	1	2	0	1	1	1	5	1	1
673	44657.8	44657.8	23	20+	0	4	0	1	43	157	1	0	1	2	1	2	18	1	2	0	0	6	2	1	1	1	1	0	0	1	1	1	1	1	0	1	1	0	0	1	0	0	0	0	0	1	5	1	1
1142	44663.8	44663.9	19	18-19	1	1	0	1	67	165	0	0	2	2	2	2	7	1	2	2	1	6	2	1	2	2	2	1	0	1	0	1	1	2	0	2	0	1	0	0	0	2	0	0	0	1	5	1	0
454	44655.9	44655.9	21	20+	0	3	0	1	73	160	0	0	1	2	4	4	5	1	2	2	0	6	2	1	2	1	1	0	0	1	0	1	2	0	1	2	1	1	1	1	0	1	0	1	0	1	5	0	0
1028	44661.8	44661.8	21	20+	0	2	0	1	58	165	0	0	2	2	1	1	5	1	2	0	0	6	2	1	2	1	1	0	1	1	1	1	2	1	1	1	1	1	1	1	0	1	0	1	0	1	3	1	1
212	44654.8	44654.8	23	20+	0	4	0	1	65	164	0	0	2	1	4	4	8	1	2	0	0	6	2	1	2	0	0	0	0	1	0	0	0	0	0	0	0	0	0	0	0	0	0	1	1	1	3	0	1
1872	44667	44667	19	18-19	0	1	0	1	55	153	0	0	2	2	2	2	10	1	2	1	0	6	2	1	2	3	1	1	1	1	2	1	1	2	1	1	3	1	0	1	0	1	1	1	0	1	5	1	1
481	44656.5	44656.6	19	18-19	0	1	0	1	48	160	0	0	2	1	2	2	8	1	2	0	0	6	2	1	0	0	0	0	0	0	0	0	0	0	0	0	0	0	0	0	0	0	0	0	0	1	4	1	0
773	44659.4	44659.4	19	18-19	0	1	0	1	47	153	0	0	2	2	2	4	13	1	2	2	0	6	2	1	0	0	0	0	0	1	0	0	0	0	0	0	0	0	0	0	0	1	0	0	0	1	5	1	0
1094	44659.8	44659.8	19	18-19	0	1	0	1	52	153	0	0	2	2	4	4	8	1	2	1	0	6	2	1	2	1	2	1	0	0	0	1	1	2	1	2	2	1	1	2	1	2	1	2	2	1	5	1	1
1691	44665.5	44665.5	20	20+	0	3	0	1	45	155	0	0	1	1	1	1	6	0	2	1	1	6	2	1	1	1	1	1	1	1	1	1	1	1	1	1	1	1	1	3	1	1	1	1	1	1	5	1	0
839	44738.9	44738.9	19	18-19	0	2	0	1	48.2	164	0	1	2	2	4	2	7	1	2	0	0	3	2	1	1	2	1	0	1	0	1	0	0	0	1	1	0	2	0	0	0	1	1	1	0	1	5	1	1
1267	44676.7	44676.7	22	20+	0	4	0	1	47	152	0	0	2	2	2	0	6	1	2	2	0	3	2	0	2	0	0	0	0	0	0	0	0	0	0	0	0	0	0	0	0	0	0	0	0	1	7	0	0
2215	44742.9	44742.9	23	20+	0	4	0	1	40	152	0	0	2	0	0	1	2	1	2	1	1	3	2	1	0	3	0	0	0	0	0	0	0	0	0	1	0	0	0	0	0	1	0	0	0	1	3	1	0
470	44655.9	44655.9	19	18-19	1	1	0	1	52	174	0	0	2	1	2	2	8	1	2	0	0	3	2	1	1	3	1	2	1	1	0	1	0	1	0	1	1	1	1	1	1	2	1	0	0	1	6	1	1
584	44655.9	44656	19	18-19	0	1	0	1	67	167	0	0	1	1	0	1	7	1	2	1	1	2	2	1	1	2	1	0	1	2	0	1	1	0	1	1	1	1	1	0	0	0	0	1	0	1	6	1	1
172	44655.8	44655.8	19	18-19	0	1	0	0	49	160	0	0	1	0	0	0	7	1	2	2	1	2	2	1	1	1	0	0	0	1	0	0	0	0	0	0	0	0	1	0	0	1	0	1	0	1	6	1	0
100	44655.8	44655.8	23	20+	0	4	0	1	68	158	0	0	0	1	1	2	3	1	2	1	0	1	2	1	1	1	1	1	1	1	1	1	1	1	1	1	1	1	1	1	1	1	1	1	1	1	7	1	1
464	44655.8	44655.8	22	20+	0	4	0	1	78	153	1	1	2	2	1	1	10	1	2	0	0	6	1	1	1	0	0	0	0	0	0	0	0	0	0	1	0	0	0	1	0	0	0	0	0	1	4	0	0
2225	44684.7	44684.7	19	18-19	0	1	0	1	45	156	1	0	1	2	1	4	7	1	2	0	0	6	1	1	1	1	1	0	0	1	0	1	1	1	0	1	1	0	1	1	1	1	1	1	1	1	7	1	1
873	44659.4	44659.4	20	20+	0	1	0	1	59.5	158	0	1	2	1	1	4	6	1	2	2	0	6	1	1	1	1	0	0	0	0	0	1	1	1	1	1	0	0	0	1	0	0	0	0	0	1	3	0	0
510	44655.9	44655.9	19	18-19	0	1	0	0	55	160	0	0	1	1	1	1	7	1	2	0	1	6	1	1	3	0	3	0	1	1	0	3	3	1	1	2	2	2	2	1	2	1	2	3	2	1	4	0	0
1490	44662.7	44662.8	20	20+	0	2	0	1	57	170	0	0	2	1	1	4	12	1	2	1	0	6	1	1	0	0	0	0	0	0	0	1	0	1	1	2	1	0	0	1	0	0	0	0	0	1	2	0	1
330	44655.6	44655.6	21	20+	0	2	0	1	70	167	0	0	2	2	1	4	4	1	2	0	0	6	1	1	2	0	0	0	0	0	0	1	1	0	0	1	1	0	0	1	0	0	0	0	0	1	3	0	0
1730	44666.5	44666.6	19	18-19	0	1	0	1	55	157	0	0	2	2	2	2	8	1	2	0	1	6	1	1	1	2	1	0	1	0	0	2	2	0	0	1	1	1	0	2	0	1	0	1	0	1	4	0	0
806	44658.7	44658.7	19	18-19	0	2	0	1	50	165	0	0	1	1	0	1	8	1	2	1	0	5	1	1	1	1	2	2	0	1	0	1	1	1	1	0	0	0	0	0	0	0	0	0	0	1	8	0	1
786	44659.4	44659.4	20	20+	0	2	0	1	58	158	0	0	2	1	1	4	8	1	2	1	0	5	1	1	0	0	0	0	0	1	0	1	1	0	0	0	1	1	1	1	0	1	0	0	0	1	4	0	1
331	44717.5	44717.6	22	20+	0	3	0	1	62	167	0	0	2	1	1	4	8	1	2	0	0	5	1	1	0	0	0	0	0	1	0	1	1	1	0	0	1	0	0	0	0	0	0	0	0	1	5	1	1
1698	44678.4	44678.5	21	20+	0	3	0	1	47	155	2	0	1	1	4	1	16	1	2	0	0	3	1	1	1	0	0	0	0	1	0	0	0	0	0	0	0	0	0	0	0	0	0	0	0	1	7	1	1
1797	44666.6	44666.6	22	20+	0	3	0	1	55	160	1	1	2	2	1	4	8	1	2	1	0	3	1	1	1	1	0	0	0	0	0	0	0	0	0	1	1	0	0	1	0	0	0	0	0	1	6	1	0
2704	44735.7	44735.7	20	20+	0	3	0	1	72	170	1	0	1	1	2	4	8	1	2	0	0	3	1	1	2	2	1	0	0	2	0	2	2	1	1	0	2	1	1	1	0	1	0	0	0	1	3	1	1
548	44655.9	44655.9	21	20+	0	1	0	1	52	165	1	0	2	2	2	2	7	1	2	0	1	3	1	1	2	1	0	0	0	2	0	0	1	2	1	1	2	1	0	0	1	1	2	1	1	1	6	1	1
415	44717.5	44717.6	22	20+	0	3	0	1	50	162	1	0	1	1	2	1	12	1	2	1	0	3	1	1	2	1	1	0	0	0	0	1	0	1	0	1	1	0	0	1	0	1	1	0	0	1	6	0	0
1135	44663.8	44663.8	19	18-19	0	1	0	1	63	160	0	1	2	2	2	4	6	1	2	0	1	3	1	1	1	1	1	0	0	1	0	0	1	1	1	1	1	0	0	1	1	0	0	0	0	1	7	0	0
871	44659.4	44659.4	21	20+	0	3	0	1	50	159	0	1	2	1	0	0	12	1	2	1	0	3	1	1	0	1	1	0	0	0	0	1	0	0	0	0	1	0	0	0	0	0	0	0	0	1	7	1	1
40	44654.6	44654.6	19	18-19	0	1	0	1	47	156	0	0	2	2	1	2	6	1	2	1	0	3	1	1	0	1	0	0	0	0	0	0	0	2	0	1	1	0	0	1	0	1	0	0	0	1	3	1	1
2147	44683.7	44683.7	22	20+	0	3	0	1	45	163	0	0	2	1	1	4	10	1	2	1	0	3	1	1	0	1	0	0	0	1	0	0	2	0	1	0	0	1	1	0	0	1	2	1	0	1	6	1	0
591	44656	44656	21	20+	0	2	0	1	54	168	0	0	1	1	0	0	8	1	2	1	1	3	1	1	1	1	2	1	0	2	0	1	1	0	0	1	2	1	0	1	0	1	0	0	0	1	3	0	0
1794	44678.5	44678.5	19	18-19	1	1	0	1	65	172	0	0	1	1	4	4	6	1	2	1	0	3	1	1	2	2	1	0	1	1	2	1	1	0	1	1	0	1	0	0	0	1	0	0	0	1	3	0	0
523	44738.7	44738.7	20	20+	0	2	0	1	49	168	0	0	2	1	4	4	10	1	2	1	0	3	1	1	1	1	1	2	0	1	0	2	1	3	0	1	2	0	1	2	0	0	0	1	0	1	4	0	0
1608	44664.8	44664.8	20	20+	0	2	0	1	52	163	0	0	2	1	1	4	8	1	2	1	1	3	1	1	1	2	1	0	0	0	0	0	0	0	0	0	0	0	0	0	0	0	0	0	0	1	5	0	0
883	44659.4	44659.4	18	18-19	0	1	0	1	54	157	0	0	2	1	1	4	5	1	2	1	0	3	1	0	1	1	2	1	1	2	0	1	2	0	1	1	0	1	1	1	0	0	1	1	0	1	6	1	1
420	44717.6	44717.6	21	20+	0	3	0	1	61	157	0	0	1	1	1	4	6	1	2	1	0	3	1	1	1	0	1	1	1	0	1	2	3	1	1	1	1	1	1	1	1	0	1	1	0	1	5	1	1
50	44652.7	44652.7	23	20+	0	4	0	1	55	160	0	0	2	1	4	4	12	1	2	1	1	3	1	1	2	2	1	1	1	0	0	1	0	0	1	2	0	1	1	2	1	2	0	0	0	1	6	1	1
1286	44660.3	44660.4	22	20+	0	4	0	1	54	159	0	0	1	1	1	1	8	1	2	1	0	3	1	1	1	2	0	0	0	0	0	0	0	0	0	0	0	0	0	0	0	0	0	0	0	1	5	1	1
821	44738.9	44738.9	20	20+	0	1	0	1	75	170	0	0	2	1	4	4	6	1	2	1	0	3	1	0	0	2	0	0	0	0	0	2	2	3	2	1	0	0	1	3	1	0	1	1	1	1	7	1	0
530	44655.9	44655.9	19	18-19	0	1	0	1	60	167	0	0	2	1	1	2	7	1	2	1	0	3	1	1	2	0	0	0	0	2	0	0	1	0	0	1	0	0	0	0	0	0	0	0	0	1	6	0	0
1931	44670.2	44670.2	20	20+	0	1	0	1	61	154	0	0	2	2	4	4	6	1	2	0	1	3	1	1	1	0	1	0	0	1	0	2	1	3	1	1	2	1	2	2	2	2	0	0	2	1	6	1	0
2068	44680.5	44680.5	20	20+	0	2	0	1	55	168	1	0	1	2	1	4	4	1	2	1	0	2	1	1	2	3	3	2	1	1	2	2	2	2	1	2	2	1	2	2	1	2	2	1	1	1	6	1	1
876	44659.4	44659.4	19	18-19	0	1	0	1	53	160	0	1	2	1	1	4	4	1	2	1	0	2	1	1	0	1	1	0	0	1	1	1	1	0	0	0	1	0	0	0	0	1	0	0	0	1	5	0	1
1838	44678.6	44678.6	20	20+	0	2	0	1	65	150	0	0	1	1	1	4	3	1	2	1	0	2	1	0	2	3	1	0	0	2	1	2	2	1	1	1	2	0	1	0	0	1	2	1	0	1	3	1	1
1162	44664.3	44664.4	19	18-19	0	1	0	1	50	153	0	0	2	2	1	4	8	1	2	0	0	2	1	1	1	0	0	1	0	0	0	1	0	1	1	1	1	1	0	1	0	1	0	0	0	1	6	1	1
94	44735.7	44735.7	19	18-19	0	2	0	1	49	164	0	0	2	1	1	4	8	1	2	1	0	2	1	0	2	1	2	1	1	1	1	2	1	2	1	1	2	2	1	2	1	2	2	0	1	1	4	0	1
139	44715.4	44715.4	21	20+	0	2	0	1	63	156	0	1	2	2	0	2	8	1	2	0	0	0	1	0	2	0	0	0	0	0	0	2	1	2	2	2	1	1	1	1	1	2	0	1	1	1	9	1	0
[truncated: 1,706 more rows]
[truncated: 40 more columns]
